# Supplementary material for: Dissecting heritability, environmental risk, and air pollution causal effects using > 50 million individuals in MarketScan
Source: Nat Commun. 2024 Jun 25;15:5357. doi: 10.1038/s41467-024-49566-6 (PMC11199552; doi:10.1038/s41467-024-49566-6)
Supplement: Supplementary file 4 — Supplementary Data 1-8 [file 41467_2024_49566_MOESM4_ESM.xlsx]

## Sheet: SData1-Fitted vs. True Model
	Supplementary Data 1: Accuracy of variance component estimates using SMILE and its sub-models. We simulated binary phenotypes for 50,000 or 250,000 nuclear families. We considered prevalence values of 0.001, 0.005, 0.01, 0.05, 0.1, and 0.4, and also continuous phenotype (denoted by Prevalence=1). We considered varied variance component values based on G={0,0.3,0.5}, S={0,0.01,0.05}, C={0,0.05,0.1…
	Model Ranking Color Key
	Minimum Bias of fitted models
	2nd least Bias
	3rd least Bias
	When the true model has non-zero genetic, parental, sibling-level, and community spatial effects (GPC+S), the GPC model shows upward bias in estimated heritability. (Column GPC, Rows GPC+S)
	True model for simulation			Parameter Estimated		Bias when Different Variance Components are Included in the Model for Estimation
		# of Quad Families	Prevalence		True Variance	GPC+S	GPC	S	GP+S	GC+S	PC+S	G+S	PC
	GPC+S	50000	0.001	G	0.3	-0.0610072	0.0296742		0.0653221	-0.0565405		0.0542222			0.0610072	0.0296742	0	0.0653221	0.0565405	0	0.0542222	0			0.0296742	0.0542222	0.0565405								GPC+S	50000	0.001	G	0.3
	GPC+S	250000	0.001	G	0.3	-0.00496185	0.0418424		0.14875	-0.0163229		0.138196			0.00496185	0.0418424	0	0.14875	0.0163229	0	0.138196	0			0.00496185	0.0163229	0.0418424								GPC+S	250000	0.001	G	0.3
	GPC+S	50000	0.005	G	0.3	-0.0229255	0.0543688		0.0983803	-0.0232581		0.0934635			0.0229255	0.0543688	0	0.0983803	0.0232581	0	0.0934635	0			0.0229255	0.0232581	0.0543688								GPC+S	50000	0.005	G	0.3
	GPC+S	250000	0.005	G	0.3	-0.00851996	0.0514771		0.117963	-0.0115211		0.114062			0.00851996	0.0514771	0	0.117963	0.0115211	0	0.114062	0			0.00851996	0.0115211	0.0514771								GPC+S	250000	0.005	G	0.3
	GPC+S	50000	0.01	G	0.3	-0.00881415	0.0611609		0.105099	-0.0126414		0.0988122			0.00881415	0.0611609	0	0.105099	0.0126414	0	0.0988122	0			0.00881415	0.0126414	0.0611609								GPC+S	50000	0.01	G	0.3
	GPC+S	250000	0.01	G	0.3	-0.00559197	0.0537092		0.108665	-0.00852861		0.103337			0.00559197	0.0537092	0	0.108665	0.00852861	0	0.103337	0			0.00559197	0.00852861	0.0537092								GPC+S	250000	0.01	G	0.3
	GPC+S	50000	0.05	G	0.3	-0.00924062	0.048793		0.0833063	-0.0165906		0.0701482			0.00924062	0.048793	0	0.0833063	0.0165906	0	0.0701482	0			0.00924062	0.0165906	0.048793								GPC+S	50000	0.05	G	0.3
	GPC+S	250000	0.05	G	0.3	-0.00210051	0.0537291		0.0884964	-0.00932364		0.0762192			0.00210051	0.0537291	0	0.0884964	0.00932364	0	0.0762192	0			0.00210051	0.00932364	0.0537291								GPC+S	250000	0.05	G	0.3
	GPC+S	50000	0.1	G	0.3	-0.00468213	0.0506185		0.0773956	-0.0150581		0.0589841			0.00468213	0.0506185	0	0.0773956	0.0150581	0	0.0589841	0			0.00468213	0.0150581	0.0506185								GPC+S	50000	0.1	G	0.3
	GPC+S	250000	0.1	G	0.3	-0.00130833	0.0531097		0.0798289	-0.011391		0.0626033			0.00130833	0.0531097	0	0.0798289	0.011391	0	0.0626033	0			0.00130833	0.011391	0.0531097								GPC+S	250000	0.1	G	0.3
	GPC+S	50000	0.4	G	0.3	0.000118841	0.0539687		0.0688851	-0.0169291		0.0399181			0.000118841	0.0539687	0	0.0688851	0.0169291	0	0.0399181	0			0.000118841	0.0169291	0.0399181								GPC+S	50000	0.4	G	0.3
	GPC+S	250000	0.4	G	0.3	-0.000253596	0.052263		0.0679993	-0.0166761		0.0400558			0.000253596	0.052263	0	0.0679993	0.0166761	0	0.0400558	0			0.000253596	0.0166761	0.0400558								GPC+S	250000	0.4	G	0.3
	GPC+S	50000	1	G	0.3	-5.34641e-05	0.0551537		0.0600626	-0.0260038		0.0135601			5.34641e-05	0.0551537	0	0.0600626	0.0260038	0	0.0135601	0			5.34641e-05	0.0135601	0.0260038								GPC+S	50000	1	G	0.3
	GPC+S	250000	1	G	0.3	-0.000579982	0.0523128		0.0591838	-0.0258764		0.013816			0.000579982	0.0523128	0	0.0591838	0.0258764	0	0.013816	0			0.000579982	0.013816	0.0258764								GPC+S	250000	1	G	0.3
	GPC+S	50000	0.001	G	0.5	-0.0949782	0.0274733		-0.0319672	-0.125055		-0.038759			0.0949782	0.0274733	0	0.0319672	0.125055	0	0.038759	0			0.0274733	0.0319672	0.038759								GPC+S	50000	0.001	G	0.5
	GPC+S	250000	0.001	G	0.5	-0.0494124	0.0217448		0.0302579	-0.0606767		0.0299616			0.0494124	0.0217448	0	0.0302579	0.0606767	0	0.0299616	0			0.0217448	0.0299616	0.0302579								GPC+S	250000	0.001	G	0.5
	GPC+S	50000	0.005	G	0.5	0.00532195	0.0863755		0.0579138	-0.00500702		0.0525189			0.00532195	0.0863755	0	0.0579138	0.00500702	0	0.0525189	0			0.00500702	0.00532195	0.0525189								GPC+S	50000	0.005	G	0.5
	GPC+S	250000	0.005	G	0.5	-0.0170681	0.0488496		0.0447432	-0.0198258		0.0409667			0.0170681	0.0488496	0	0.0447432	0.0198258	0	0.0409667	0			0.0170681	0.0198258	0.0409667								GPC+S	250000	0.005	G	0.5
	GPC+S	50000	0.01	G	0.5	-0.00388164	0.0777915		0.0480467	-0.0114918		0.0410419			0.00388164	0.0777915	0	0.0480467	0.0114918	0	0.0410419	0			0.00388164	0.0114918	0.0410419								GPC+S	50000	0.01	G	0.5
	GPC+S	250000	0.01	G	0.5	-0.008401	0.0562476		0.0465563	-0.0134249		0.0409647			0.008401	0.0562476	0	0.0465563	0.0134249	0	0.0409647	0			0.008401	0.0134249	0.0409647								GPC+S	250000	0.01	G	0.5
	GPC+S	50000	0.05	G	0.5	-0.000813599	0.0656813		0.0445128	-0.0118851		0.0295424			0.000813599	0.0656813	0	0.0445128	0.0118851	0	0.0295424	0			0.000813599	0.0118851	0.0295424								GPC+S	50000	0.05	G	0.5
	GPC+S	250000	0.05	G	0.5	-0.00271016	0.05779		0.0433953	-0.014429		0.0289373			0.00271016	0.05779	0	0.0433953	0.014429	0	0.0289373	0			0.00271016	0.014429	0.0289373								GPC+S	250000	0.05	G	0.5
	GPC+S	50000	0.1	G	0.5	-0.00408899	0.0593244		0.0399862	-0.0204957		0.0178637			0.00408899	0.0593244	0	0.0399862	0.0204957	0	0.0178637	0			0.00408899	0.0178637	0.0204957								GPC+S	50000	0.1	G	0.5
	GPC+S	250000	0.1	G	0.5	-0.000945317	0.0580122		0.0421475	-0.0175954		0.020956			0.000945317	0.0580122	0	0.0421475	0.0175954	0	0.020956	0			0.000945317	0.0175954	0.020956								GPC+S	250000	0.1	G	0.5
	GPC+S	50000	0.4	G	0.5	-0.000958894	0.0580023		0.0377435	-0.0299608		-0.000549978			0.000958894	0.0580023	0	0.0377435	0.0299608	0	0.000549978	0			0.000549978	0.000958894	0.0299608								GPC+S	50000	0.4	G	0.5
	GPC+S	250000	0.4	G	0.5	-0.000733301	0.0563268		0.0371177	-0.0298393		-0.000506154			0.000733301	0.0563268	0	0.0371177	0.0298393	0	0.000506154	0			0.000506154	0.000733301	0.0298393								GPC+S	250000	0.4	G	0.5
	GPC+S	50000	1	G	0.5	-0.000379448	0.0548723		0.031732	-0.0456064		-0.032903			0.000379448	0.0548723	0	0.031732	0.0456064	0	0.032903	0			0.000379448	0.031732	0.032903								GPC+S	50000	1	G	0.5
	GPC+S	250000	1	G	0.5	0.000402788	0.0524951		0.0318828	-0.0445242		-0.0316156			0.000402788	0.0524951	0	0.0318828	0.0445242	0	0.0316156	0			0.000402788	0.0316156	0.0318828								GPC+S	250000	1	G	0.5
	GPC	50000	0.001	G	0.3	-0.127909	-0.126719		0.119915	-0.152054		0.114869			0.127909	0.126719	0	0.119915	0.152054	0	0.114869	0			0.114869	0.119915	0.126719								GPC	50000	0.001	G	0.3
	GPC	250000	0.001	G	0.3	-0.00455077	-0.00546661		0.196929	-0.0116315		0.194467			0.00455077	0.00546661	0	0.196929	0.0116315	0	0.194467	0			0.00455077	0.00546661	0.0116315								GPC	250000	0.001	G	0.3
	GPC	50000	0.005	G	0.3	-0.0299312	-0.0274276		0.166148	-0.0305868		0.161144			0.0299312	0.0274276	0	0.166148	0.0305868	0	0.161144	0			0.0274276	0.0299312	0.0305868								GPC	50000	0.005	G	0.3
	GPC	250000	0.005	G	0.3	0.0155612	0.0144897		0.18075	0.0132424		0.176947			0.0155612	0.0144897	0	0.18075	0.0132424	0	0.176947	0			0.0132424	0.0144897	0.0155612								GPC	250000	0.005	G	0.3
	GPC	50000	0.01	G	0.3	-0.0204413	-0.0196022		0.149286	-0.0240835		0.143763			0.0204413	0.0196022	0	0.149286	0.0240835	0	0.143763	0			0.0196022	0.0204413	0.0240835								GPC	50000	0.01	G	0.3
	GPC	250000	0.01	G	0.3	-0.0017142	-0.000322715		0.156278	-0.00198148		0.150638			0.0017142	0.000322715	0	0.156278	0.00198148	0	0.150638	0			0.000322715	0.0017142	0.00198148								GPC	250000	0.01	G	0.3
	GPC	50000	0.05	G	0.3	0.00416083	0.00461376		0.124534	-0.00100097		0.111279			0.00416083	0.00461376	0	0.124534	0.00100097	0	0.111279	0			0.00100097	0.00416083	0.00461376								GPC	50000	0.05	G	0.3
	GPC	250000	0.05	G	0.3	-0.00277432	-0.00230414		0.118745	-0.00761083		0.105878			0.00277432	0.00230414	0	0.118745	0.00761083	0	0.105878	0			0.00230414	0.00277432	0.00761083								GPC	250000	0.05	G	0.3
	GPC	50000	0.1	G	0.3	0.00533161	0.00555608		0.111042	-0.00396767		0.0921319			0.00533161	0.00555608	0	0.111042	0.00396767	0	0.0921319	0			0.00396767	0.00533161	0.00555608								GPC	50000	0.1	G	0.3
	GPC	250000	0.1	G	0.3	-0.00134814	-0.00113277		0.105569	-0.00956006		0.0869435			0.00134814	0.00113277	0	0.105569	0.00956006	0	0.0869435	0			0.00113277	0.00134814	0.00956006								GPC	250000	0.1	G	0.3
	GPC	50000	0.4	G	0.3	-0.00416061	-0.00394568		0.0823999	-0.0194331		0.05259			0.00416061	0.00394568	0	0.0823999	0.0194331	0	0.05259	0			0.00394568	0.00416061	0.0194331								GPC	50000	0.4	G	0.3
	GPC	250000	0.4	G	0.3	-0.000189151	-0.000156428		0.0870486	-0.0152598		0.0567523			0.000189151	0.000156428	0	0.0870486	0.0152598	0	0.0567523	0			0.000156428	0.000189151	0.0152598								GPC	250000	0.4	G	0.3
	GPC	50000	1	G	0.3	-0.00168716	-0.0015904		0.0717724	-0.0250741		0.023845			0.00168716	0.0015904	0	0.0717724	0.0250741	0	0.023845	0			0.0015904	0.00168716	0.023845								GPC	50000	1	G	0.3
	GPC	250000	1	G	0.3	0.000361797	0.000381676		0.0747872	-0.0230132		0.0257158			0.000361797	0.000381676	0	0.0747872	0.0230132	0	0.0257158	0			0.000361797	0.000381676	0.0230132								GPC	250000	1	G	0.3
	GPC	50000	0.001	G	0.5	-0.0820156	-0.0778819		0.0104959	-0.10036		0.00733604			0.0820156	0.0778819	0	0.0104959	0.10036	0	0.00733604	0			0.00733604	0.0104959	0.0778819								GPC	50000	0.001	G	0.5
	GPC	250000	0.001	G	0.5	-0.0487857	-0.0490089		0.0148872	-0.0572204		0.0137105			0.0487857	0.0490089	0	0.0148872	0.0572204	0	0.0137105	0			0.0137105	0.0148872	0.0487857								GPC	250000	0.001	G	0.5
	GPC	50000	0.005	G	0.5	-0.00420591	-0.00206602		0.0512784	-0.00883153		0.0476979			0.00420591	0.00206602	0	0.0512784	0.00883153	0	0.0476979	0			0.00206602	0.00420591	0.00883153								GPC	50000	0.005	G	0.5
	GPC	250000	0.005	G	0.5	-0.0118221	-0.0115248		0.0470082	-0.0113159		0.0446292			0.0118221	0.0115248	0	0.0470082	0.0113159	0	0.0446292	0			0.0113159	0.0115248	0.0118221								GPC	250000	0.005	G	0.5
	GPC	50000	0.01	G	0.5	0.00235768	0.00520296		0.0538031	0.000664413		0.0496624			0.00235768	0.00520296	0	0.0538031	0.000664413	0	0.0496624	0			0.000664413	0.00235768	0.00520296								GPC	50000	0.01	G	0.5
	GPC	250000	0.01	G	0.5	-0.00157124	-0.00115633		0.0555961	-0.00421542		0.0514618			0.00157124	0.00115633	0	0.0555961	0.00421542	0	0.0514618	0			0.00115633	0.00157124	0.00421542								GPC	250000	0.01	G	0.5
	GPC	50000	0.05	G	0.5	-0.000610462	-8.00935e-06		0.0465612	-0.0109511		0.0335858			0.000610462	8.00935e-06	0	0.0465612	0.0109511	0	0.0335858	0			8.00935e-06	0.000610462	0.0109511								GPC	50000	0.05	G	0.5
	GPC	250000	0.05	G	0.5	-0.000922934	-0.000829203		0.0470464	-0.0111553		0.0340628			0.000922934	0.000829203	0	0.0470464	0.0111553	0	0.0340628	0			0.000829203	0.000922934	0.0111553								GPC	250000	0.05	G	0.5
	GPC	50000	0.1	G	0.5	0.00250753	0.00314149		0.0471909	-0.0124761		0.0271023			0.00250753	0.00314149	0	0.0471909	0.0124761	0	0.0271023	0			0.00250753	0.00314149	0.0124761								GPC	50000	0.1	G	0.5
	GPC	250000	0.1	G	0.5	0.000127571	0.000229525		0.0438461	-0.0158121		0.0239251			0.000127571	0.000229525	0	0.0438461	0.0158121	0	0.0239251	0			0.000127571	0.000229525	0.0158121								GPC	250000	0.1	G	0.5
	GPC	50000	0.4	G	0.5	6.03312e-05	0.000332107		0.0380941	-0.0288		0.000902315			6.03312e-05	0.000332107	0	0.0380941	0.0288	0	0.000902315	0			6.03312e-05	0.000332107	0.000902315								GPC	50000	0.4	G	0.5
	GPC	250000	0.4	G	0.5	-0.00120833	-0.00114521		0.0367895	-0.0290241		0.00096082			0.00120833	0.00114521	0	0.0367895	0.0290241	0	0.00096082	0			0.00096082	0.00114521	0.00120833								GPC	250000	0.4	G	0.5
	GPC	50000	1	G	0.5	0.00105461	0.00129861		0.0327835	-0.0428266		-0.0285831			0.00105461	0.00129861	0	0.0327835	0.0428266	0	0.0285831	0			0.00105461	0.00129861	0.0285831								GPC	50000	1	G	0.5
	GPC	250000	1	G	0.5	-0.000908782	-0.000868912		0.0313882	-0.0440785		-0.0295214			0.000908782	0.000868912	0	0.0313882	0.0440785	0	0.0295214	0			0.000868912	0.000908782	0.0295214								GPC	250000	1	G	0.5
	S	50000	0.001	G	0	0.062852	0.182562		0.105672	0.0866126		0.107343			0.062852	0.182562	0	0.105672	0.0866126	0	0.107343	0			0.062852	0.0866126	0.105672								S	50000	0.001	G	0
	S	250000	0.001	G	0	0.0478636	0.0931655		0.0387187	0.0306856		0.047741			0.0478636	0.0931655	0	0.0387187	0.0306856	0	0.047741	0			0.0306856	0.0387187	0.047741								S	250000	0.001	G	0
	S	50000	0.005	G	0	0.02081	0.118413		0.0369326	0.0248192		0.0413739			0.02081	0.118413	0	0.0369326	0.0248192	0	0.0413739	0			0.02081	0.0248192	0.0369326								S	50000	0.005	G	0
	S	250000	0.005	G	0	0.00944689	0.0650519		0.015781	0.0126675		0.019228			0.00944689	0.0650519	0	0.015781	0.0126675	0	0.019228	0			0.00944689	0.0126675	0.015781								S	250000	0.005	G	0
	S	50000	0.01	G	0	0.00684396	0.0866464		0.0160556	0.00715032		0.0159939			0.00684396	0.0866464	0	0.0160556	0.00715032	0	0.0159939	0			0.00684396	0.00715032	0.0159939								S	50000	0.01	G	0
	S	250000	0.01	G	0	0.00216316	0.0658039		0.00427524	0.00511506		0.00579695			0.00216316	0.0658039	0	0.00427524	0.00511506	0	0.00579695	0			0.00216316	0.00427524	0.00511506								S	250000	0.01	G	0
	S	50000	0.05	G	0	0.00171332	0.0692258		0.00335169	0.00218438		0.00346864			0.00171332	0.0692258	0	0.00335169	0.00218438	0	0.00346864	0			0.00171332	0.00218438	0.00335169								S	50000	0.05	G	0
	S	250000	0.05	G	0	0.00133072	0.0667021		0.00188118	0.0016355		0.00242937			0.00133072	0.0667021	0	0.00188118	0.0016355	0	0.00242937	0			0.00133072	0.0016355	0.00188118								S	250000	0.05	G	0
	S	50000	0.1	G	0	0.00441529	0.0640752		0.00547492	0.004104		0.0054379			0.00441529	0.0640752	0	0.00547492	0.004104	0	0.0054379	0			0.004104	0.00441529	0.0054379								S	50000	0.1	G	0
	S	250000	0.1	G	0	0.00208711	0.0655758		0.00251848	0.00230075		0.00265475			0.00208711	0.0655758	0	0.00251848	0.00230075	0	0.00265475	0			0.00208711	0.00230075	0.00251848								S	250000	0.1	G	0
	S	50000	0.4	G	0	0.000984994	0.0566287		0.00172851	0.00115841		0.00171742			0.000984994	0.0566287	0	0.00172851	0.00115841	0	0.00171742	0			0.000984994	0.00115841	0.00171742								S	50000	0.4	G	0
	S	250000	0.4	G	0	0.00117137	0.0608824		0.00102625	0.0010304		0.00129798			0.00117137	0.0608824	0	0.00102625	0.0010304	0	0.00129798	0			0.00102625	0.0010304	0.00117137								S	250000	0.4	G	0
	S	50000	1	G	0	0.000399586	0.0597556		0.000677606	0.000453726		0.000671655			0.000399586	0.0597556	0	0.000677606	0.000453726	0	0.000671655	0			0.000399586	0.000453726	0.000671655								S	50000	1	G	0
	S	250000	1	G	0	0.000414052	0.061338		0.000475733	0.000450816		0.000607402			0.000414052	0.061338	0	0.000475733	0.000450816	0	0.000607402	0			0.000414052	0.000450816	0.000475733								S	250000	1	G	0
	GP+S	50000	0.001	G	0.3	-0.0760953	-0.033989		-0.0462574	-0.0831778		-0.0599367			0.0760953	0.033989	0	0.0462574	0.0831778	0	0.0599367	0			0.033989	0.0462574	0.0599367								GP+S	50000	0.001	G	0.3
	GP+S	250000	0.001	G	0.3	-0.0364301	0.0187103		-0.017433	-0.0403407		-0.0231247			0.0364301	0.0187103	0	0.017433	0.0403407	0	0.0231247	0			0.017433	0.0187103	0.0231247								GP+S	250000	0.001	G	0.3
	GP+S	50000	0.005	G	0.3	-0.020366	0.0529411		-0.00680652	-0.027644		-0.0102789			0.020366	0.0529411	0	0.00680652	0.027644	0	0.0102789	0			0.00680652	0.0102789	0.020366								GP+S	50000	0.005	G	0.3
	GP+S	250000	0.005	G	0.3	-0.00730263	0.0599755		-0.00952241	-0.0149225		-0.0115937			0.00730263	0.0599755	0	0.00952241	0.0149225	0	0.0115937	0			0.00730263	0.00952241	0.0115937								GP+S	250000	0.005	G	0.3
	GP+S	50000	0.01	G	0.3	-0.00558039	0.0705067		0.000269764	-0.0109816		-0.00478892			0.00558039	0.0705067	0	0.000269764	0.0109816	0	0.00478892	0			0.000269764	0.00478892	0.00558039								GP+S	50000	0.01	G	0.3
	GP+S	250000	0.01	G	0.3	-0.00573834	0.0650008		-0.00215681	-0.00896447		-0.00541072			0.00573834	0.0650008	0	0.00215681	0.00896447	0	0.00541072	0			0.00215681	0.00541072	0.00573834								GP+S	250000	0.01	G	0.3
	GP+S	50000	0.05	G	0.3	-0.00781881	0.0580025		-0.00460183	-0.016312		-0.0133804			0.00781881	0.0580025	0	0.00460183	0.016312	0	0.0133804	0			0.00460183	0.00781881	0.0133804								GP+S	50000	0.05	G	0.3
	GP+S	250000	0.05	G	0.3	-0.00418367	0.0627807		-0.00198868	-0.0125253		-0.0100916			0.00418367	0.0627807	0	0.00198868	0.0125253	0	0.0100916	0			0.00198868	0.00418367	0.0100916								GP+S	250000	0.05	G	0.3
	GP+S	50000	0.1	G	0.3	-0.00199849	0.0614697		0.000266973	-0.0159144		-0.0125952			0.00199849	0.0614697	0	0.000266973	0.0159144	0	0.0125952	0			0.000266973	0.00199849	0.0125952								GP+S	50000	0.1	G	0.3
	GP+S	250000	0.1	G	0.3	-0.00428618	0.0605435		-0.00213108	-0.0161947		-0.0137201			0.00428618	0.0605435	0	0.00213108	0.0161947	0	0.0137201	0			0.00213108	0.00428618	0.0137201								GP+S	250000	0.1	G	0.3
	GP+S	50000	0.4	G	0.3	-0.000261133	0.0594787		0.000816062	-0.0214453		-0.0189933			0.000261133	0.0594787	0	0.000816062	0.0214453	0	0.0189933	0			0.000261133	0.000816062	0.0189933								GP+S	50000	0.4	G	0.3
	GP+S	250000	0.4	G	0.3	-0.00127124	0.0602721		-0.000944667	-0.0227475		-0.0199822			0.00127124	0.0602721	0	0.000944667	0.0227475	0	0.0199822	0			0.000944667	0.00127124	0.0199822								GP+S	250000	0.4	G	0.3
	GP+S	50000	1	G	0.3	-0.00121483	0.059436		-0.000709094	-0.03445		-0.0318309			0.00121483	0.059436	0	0.000709094	0.03445	0	0.0318309	0			0.000709094	0.00121483	0.0318309								GP+S	50000	1	G	0.3
	GP+S	250000	1	G	0.3	-0.00104688	0.0608777		-0.000682313	-0.0339801		-0.0308894			0.00104688	0.0608777	0	0.000682313	0.0339801	0	0.0308894	0			0.000682313	0.00104688	0.0308894								GP+S	250000	1	G	0.3
	GP+S	50000	0.001	G	0.5	-0.072504	0.0218415		-0.066668	-0.0891028		-0.075076			0.072504	0.0218415	0	0.066668	0.0891028	0	0.075076	0			0.0218415	0.066668	0.072504								GP+S	50000	0.001	G	0.5
	GP+S	250000	0.001	G	0.5	-0.036473	0.0287624		-0.0223838	-0.0441323		-0.0254487			0.036473	0.0287624	0	0.0223838	0.0441323	0	0.0254487	0			0.0223838	0.0254487	0.0287624								GP+S	250000	0.001	G	0.5
	GP+S	50000	0.005	G	0.5	0.0165478	0.0956527		0.0210645	0.0146152		0.0170363			0.0165478	0.0956527	0	0.0210645	0.0146152	0	0.0170363	0			0.0146152	0.0165478	0.0170363								GP+S	50000	0.005	G	0.5
	GP+S	250000	0.005	G	0.5	-0.00927375	0.0607981		-0.00385785	-0.0105985		-0.00605207			0.00927375	0.0607981	0	0.00385785	0.0105985	0	0.00605207	0			0.00385785	0.00605207	0.00927375								GP+S	250000	0.005	G	0.5
	GP+S	50000	0.01	G	0.5	0.0016566	0.0781481		0.00410515	-0.00537317		-0.00249203			0.0016566	0.0781481	0	0.00410515	0.00537317	0	0.00249203	0			0.0016566	0.00249203	0.00410515								GP+S	50000	0.01	G	0.5
	GP+S	250000	0.01	G	0.5	-0.0126105	0.0568553		-0.0104573	-0.0188264		-0.0151043			0.0126105	0.0568553	0	0.0104573	0.0188264	0	0.0151043	0			0.0104573	0.0126105	0.0151043								GP+S	250000	0.01	G	0.5
	GP+S	50000	0.05	G	0.5	-0.00224439	0.0632106		-0.00110626	-0.0183625		-0.014719			0.00224439	0.0632106	0	0.00110626	0.0183625	0	0.014719	0			0.00110626	0.00224439	0.014719								GP+S	50000	0.05	G	0.5
	GP+S	250000	0.05	G	0.5	-0.00608615	0.0576527		-0.00428511	-0.0198247		-0.0170822			0.00608615	0.0576527	0	0.00428511	0.0198247	0	0.0170822	0			0.00428511	0.00608615	0.0170822								GP+S	250000	0.05	G	0.5
	GP+S	50000	0.1	G	0.5	-0.00672453	0.0562886		-0.00591678	-0.029418		-0.0255498			0.00672453	0.0562886	0	0.00591678	0.029418	0	0.0255498	0			0.00591678	0.00672453	0.0255498								GP+S	50000	0.1	G	0.5
	GP+S	250000	0.1	G	0.5	-0.00271299	0.0592384		-0.00177054	-0.0227966		-0.0202429			0.00271299	0.0592384	0	0.00177054	0.0227966	0	0.0202429	0			0.00177054	0.00271299	0.0202429								GP+S	250000	0.1	G	0.5
	GP+S	50000	0.4	G	0.5	-0.00146018	0.0577233		-0.00089752	-0.0376431		-0.0347296			0.00146018	0.0577233	0	0.00089752	0.0376431	0	0.0347296	0			0.00089752	0.00146018	0.0347296								GP+S	50000	0.4	G	0.5
	GP+S	250000	0.4	G	0.5	-0.00223124	0.0573212		-0.00200345	-0.0371699		-0.034283			0.00223124	0.0573212	0	0.00200345	0.0371699	0	0.034283	0			0.00200345	0.00223124	0.034283								GP+S	250000	0.4	G	0.5
	GP+S	50000	1	G	0.5	0.00052888	0.0608579		0.000902225	-0.0567316		-0.0546259			0.00052888	0.0608579	0	0.000902225	0.0567316	0	0.0546259	0			0.00052888	0.000902225	0.0546259								GP+S	50000	1	G	0.5
	GP+S	250000	1	G	0.5	-0.00118049	0.0594924		-0.00108912	-0.056222		-0.054155			0.00118049	0.0594924	0	0.00108912	0.056222	0	0.054155	0			0.00108912	0.00118049	0.054155								GP+S	250000	1	G	0.5
	GC+S	50000	0.001	G	0.3	-0.0809247	-0.0216814		0.335949	-0.0888257		0.318334			0.0809247	0.0216814	0	0.335949	0.0888257	0	0.318334	0			0.0216814	0.0809247	0.0888257								GC+S	50000	0.001	G	0.3
	GC+S	250000	0.001	G	0.3	-0.0230601	0.04594		0.364219	-0.0340041		0.356515			0.0230601	0.04594	0	0.364219	0.0340041	0	0.356515	0			0.0230601	0.0340041	0.04594								GC+S	250000	0.001	G	0.3
	GC+S	50000	0.005	G	0.3	-0.0430825	0.0283198		0.28472	-0.0390546		0.277998			0.0430825	0.0283198	0	0.28472	0.0390546	0	0.277998	0			0.0283198	0.0390546	0.0430825								GC+S	50000	0.005	G	0.3
	GC+S	250000	0.005	G	0.3	-0.00629039	0.0627332		0.29583	-0.0102927		0.290981			0.00629039	0.0627332	0	0.29583	0.0102927	0	0.290981	0			0.00629039	0.0102927	0.0627332								GC+S	250000	0.005	G	0.3
	GC+S	50000	0.01	G	0.3	-0.0114998	0.0561541		0.270846	-0.0104077		0.259453			0.0114998	0.0561541	0	0.270846	0.0104077	0	0.259453	0			0.0104077	0.0114998	0.0561541								GC+S	50000	0.01	G	0.3
	GC+S	250000	0.01	G	0.3	0.00515855	0.0711785		0.272205	0.00102239		0.265732			0.00515855	0.0711785	0	0.272205	0.00102239	0	0.265732	0			0.00102239	0.00515855	0.0711785								GC+S	250000	0.01	G	0.3
	GC+S	50000	0.05	G	0.3	0.00416145	0.0653991		0.205988	0.00276383		0.19429			0.00416145	0.0653991	0	0.205988	0.00276383	0	0.19429	0			0.00276383	0.00416145	0.0653991								GC+S	50000	0.05	G	0.3
	GC+S	250000	0.05	G	0.3	-0.00409597	0.0582517		0.201558	-0.00431155		0.189977			0.00409597	0.0582517	0	0.201558	0.00431155	0	0.189977	0			0.00409597	0.00431155	0.0582517								GC+S	250000	0.05	G	0.3
	GC+S	50000	0.1	G	0.3	0.0044063	0.0649315		0.181443	0.0043996		0.16634			0.0044063	0.0649315	0	0.181443	0.0043996	0	0.16634	0			0.0043996	0.0044063	0.0649315								GC+S	50000	0.1	G	0.3
	GC+S	250000	0.1	G	0.3	3.80161e-05	0.0608045		0.177537	-3.72991e-05		0.163264			3.80161e-05	0.0608045	0	0.177537	3.72991e-05	0	0.163264	0			3.72991e-05	3.80161e-05	0.0608045								GC+S	250000	0.1	G	0.3
	GC+S	50000	0.4	G	0.3	0.00118269	0.0602767		0.138721	-0.000473408		0.117917			0.00118269	0.0602767	0	0.138721	0.000473408	0	0.117917	0			0.000473408	0.00118269	0.0602767								GC+S	50000	0.4	G	0.3
	GC+S	250000	0.4	G	0.3	0.000847552	0.0599635		0.139769	0.000663707		0.119557			0.000847552	0.0599635	0	0.139769	0.000663707	0	0.119557	0			0.000663707	0.000847552	0.0599635								GC+S	250000	0.4	G	0.3
	GC+S	50000	1	G	0.3	0.00209344	0.0539009		0.109168	0.00130588		0.0727518			0.00209344	0.0539009	0	0.109168	0.00130588	0	0.0727518	0			0.00130588	0.00209344	0.0539009								GC+S	50000	1	G	0.3
	GC+S	250000	1	G	0.3	0.00140263	0.0538029		0.109103	0.00111569		0.0738468			0.00140263	0.0538029	0	0.109103	0.00111569	0	0.0738468	0			0.00111569	0.00140263	0.0538029								GC+S	250000	1	G	0.3
	GC+S	50000	0.001	G	0.5	-0.0564511	0.0378941		0.0420954	-0.0661981		0.0361173			0.0564511	0.0378941	0	0.0420954	0.0661981	0	0.0361173	0			0.0361173	0.0378941	0.0420954								GC+S	50000	0.001	G	0.5
	GC+S	250000	0.001	G	0.5	-0.0686328	0.0379109		0.0853585	-0.0739851		0.0806929			0.0686328	0.0379109	0	0.0853585	0.0739851	0	0.0806929	0			0.0379109	0.0686328	0.0739851								GC+S	250000	0.001	G	0.5
	GC+S	50000	0.005	G	0.5	0.0288827	0.0914124		0.124348	0.0236671		0.122057			0.0288827	0.0914124	0	0.124348	0.0236671	0	0.122057	0			0.0236671	0.0288827	0.0914124								GC+S	50000	0.005	G	0.5
	GC+S	250000	0.005	G	0.5	-0.014481	0.0691703		0.0976512	-0.0129364		0.0954965			0.014481	0.0691703	0	0.0976512	0.0129364	0	0.0954965	0			0.0129364	0.014481	0.0691703								GC+S	250000	0.005	G	0.5
	GC+S	50000	0.01	G	0.5	0.00763333	0.0775697		0.10064	0.00625764		0.0979261			0.00763333	0.0775697	0	0.10064	0.00625764	0	0.0979261	0			0.00625764	0.00763333	0.0775697								GC+S	50000	0.01	G	0.5
	GC+S	250000	0.01	G	0.5	-0.0119681	0.0691874		0.0849685	-0.00979528		0.0838247			0.0119681	0.0691874	0	0.0849685	0.00979528	0	0.0838247	0			0.00979528	0.0119681	0.0691874								GC+S	250000	0.01	G	0.5
	GC+S	50000	0.05	G	0.5	0.00233818	0.0650831		0.0789126	0.00138846		0.0746891			0.00233818	0.0650831	0	0.0789126	0.00138846	0	0.0746891	0			0.00138846	0.00233818	0.0650831								GC+S	50000	0.05	G	0.5
	GC+S	250000	0.05	G	0.5	-0.00294559	0.0654796		0.0741557	-0.0030837		0.070171			0.00294559	0.0654796	0	0.0741557	0.0030837	0	0.070171	0			0.00294559	0.0030837	0.0654796								GC+S	250000	0.05	G	0.5
	GC+S	50000	0.1	G	0.5	0.00638611	0.0674192		0.0716655	0.00458592		0.065333			0.00638611	0.0674192	0	0.0716655	0.00458592	0	0.065333	0			0.00458592	0.00638611	0.065333								GC+S	50000	0.1	G	0.5
	GC+S	250000	0.1	G	0.5	-0.00307184	0.06131		0.0680591	-0.00267142		0.0617878			0.00307184	0.06131	0	0.0680591	0.00267142	0	0.0617878	0			0.00267142	0.00307184	0.06131								GC+S	250000	0.1	G	0.5
	GC+S	50000	0.4	G	0.5	-0.00201929	0.0569874		0.0524559	-0.00284302		0.0424971			0.00201929	0.0569874	0	0.0524559	0.00284302	0	0.0424971	0			0.00201929	0.00284302	0.0424971								GC+S	50000	0.4	G	0.5
	GC+S	250000	0.4	G	0.5	-0.00169971	0.0573988		0.0543277	-0.00187288		0.0439975			0.00169971	0.0573988	0	0.0543277	0.00187288	0	0.0439975	0			0.00169971	0.00187288	0.0439975								GC+S	250000	0.4	G	0.5
	GC+S	50000	1	G	0.5	0.00174463	0.0619342		0.0373111	0.000312917		0.0119312			0.00174463	0.0619342	0	0.0373111	0.000312917	0	0.0119312	0			0.000312917	0.00174463	0.0119312								GC+S	50000	1	G	0.5
	GC+S	250000	1	G	0.5	0.000241162	0.0608091		0.0371206	1.07249e-05		0.0125008			0.000241162	0.0608091	0	0.0371206	1.07249e-05	0	0.0125008	0			1.07249e-05	0.000241162	0.0125008								GC+S	250000	1	G	0.5
	PC+S	50000	0.001	G	0	0.0601376	0.140133		0.269241	0.0587255		0.265958			0.0601376	0.140133	0	0.269241	0.0587255	0	0.265958	0			0.0587255	0.0601376	0.140133								PC+S	50000	0.001	G	0
	PC+S	250000	0.001	G	0	0.05135	0.0933789		0.305412	0.0528878		0.301654			0.05135	0.0933789	0	0.305412	0.0528878	0	0.301654	0			0.05135	0.0528878	0.0933789								PC+S	250000	0.001	G	0
	PC+S	50000	0.005	G	0	0.0390566	0.102466		0.260039	0.03647		0.256721			0.0390566	0.102466	0	0.260039	0.03647	0	0.256721	0			0.03647	0.0390566	0.102466								PC+S	50000	0.005	G	0
	PC+S	250000	0.005	G	0	0.0212932	0.0800488		0.258844	0.0207773		0.256427			0.0212932	0.0800488	0	0.258844	0.0207773	0	0.256427	0			0.0207773	0.0212932	0.0800488								PC+S	250000	0.005	G	0
	PC+S	50000	0.01	G	0	0.0212773	0.0814512		0.228136	0.0210717		0.22333			0.0212773	0.0814512	0	0.228136	0.0210717	0	0.22333	0			0.0210717	0.0212773	0.0814512								PC+S	50000	0.01	G	0
	PC+S	250000	0.01	G	0	0.0110756	0.0728568		0.229101	0.0110666		0.226314			0.0110756	0.0728568	0	0.229101	0.0110666	0	0.226314	0			0.0110666	0.0110756	0.0728568								PC+S	250000	0.01	G	0
	PC+S	50000	0.05	G	0	0.00980815	0.0690705		0.17991	0.00970249		0.170339			0.00980815	0.0690705	0	0.17991	0.00970249	0	0.170339	0			0.00970249	0.00980815	0.0690705								PC+S	50000	0.05	G	0
	PC+S	250000	0.05	G	0	0.00323028	0.0629562		0.174809	0.00315594		0.166231			0.00323028	0.0629562	0	0.174809	0.00315594	0	0.166231	0			0.00315594	0.00323028	0.0629562								PC+S	250000	0.05	G	0
	PC+S	50000	0.1	G	0	0.00457284	0.0603318		0.154072	0.00431851		0.142322			0.00457284	0.0603318	0	0.154072	0.00431851	0	0.142322	0			0.00431851	0.00457284	0.0603318								PC+S	50000	0.1	G	0
	PC+S	250000	0.1	G	0	0.00225992	0.061928		0.155491	0.00193169		0.144331			0.00225992	0.061928	0	0.155491	0.00193169	0	0.144331	0			0.00193169	0.00225992	0.061928								PC+S	250000	0.1	G	0
	PC+S	50000	0.4	G	0	0.00298525	0.0588062		0.12756	0.00268253		0.111876			0.00298525	0.0588062	0	0.12756	0.00268253	0	0.111876	0			0.00268253	0.00298525	0.0588062								PC+S	50000	0.4	G	0
	PC+S	250000	0.4	G	0	0.00144291	0.0601943		0.128513	0.00130429		0.113547			0.00144291	0.0601943	0	0.128513	0.00130429	0	0.113547	0			0.00130429	0.00144291	0.0601943								PC+S	250000	0.4	G	0
	PC+S	50000	1	G	0	0.00187577	0.0597847		0.118917	0.00144079		0.0953874			0.00187577	0.0597847	0	0.118917	0.00144079	0	0.0953874	0			0.00144079	0.00187577	0.0597847								PC+S	50000	1	G	0
	PC+S	250000	1	G	0	0.000991637	0.0622591		0.119774	0.000770903		0.0968836			0.000991637	0.0622591	0	0.119774	0.000770903	0	0.0968836	0			0.000770903	0.000991637	0.0622591								PC+S	250000	1	G	0
	G+S	50000	0.001	G	0.3	-0.0543552	0.00116854		0.0267107	-0.0473157		0.0225341			0.0543552	0.00116854	0	0.0267107	0.0473157	0	0.0225341	0			0.00116854	0.0225341	0.0267107								G+S	50000	0.001	G	0.3
	G+S	250000	0.001	G	0.3	-0.0260577	0.041747		0.00870995	-0.0318865		0.000409263			0.0260577	0.041747	0	0.00870995	0.0318865	0	0.000409263	0			0.000409263	0.00870995	0.0260577								G+S	250000	0.001	G	0.3
	G+S	50000	0.005	G	0.3	-0.0363417	0.0379827		-0.0143433	-0.031398		-0.0146769			0.0363417	0.0379827	0	0.0143433	0.031398	0	0.0146769	0			0.0143433	0.0146769	0.031398								G+S	50000	0.005	G	0.3
	G+S	250000	0.005	G	0.3	-0.00302561	0.0710761		0.0104107	-0.00154776		0.010291			0.00302561	0.0710761	0	0.0104107	0.00154776	0	0.010291	0			0.00154776	0.00302561	0.010291								G+S	250000	0.005	G	0.3
	G+S	50000	0.01	G	0.3	-0.0129757	0.0585202		-0.008131	-0.0142941		-0.00962862			0.0129757	0.0585202	0	0.008131	0.0142941	0	0.00962862	0			0.008131	0.00962862	0.0129757								G+S	50000	0.01	G	0.3
	G+S	250000	0.01	G	0.3	-0.00588879	0.065742		-0.00314736	-0.00876685		-0.00331511			0.00588879	0.065742	0	0.00314736	0.00876685	0	0.00331511	0			0.00314736	0.00331511	0.00588879								G+S	250000	0.01	G	0.3
	G+S	50000	0.05	G	0.3	-0.00313969	0.0639622		-0.00195047	-0.00561326		-0.00220482			0.00313969	0.0639622	0	0.00195047	0.00561326	0	0.00220482	0			0.00195047	0.00220482	0.00313969								G+S	50000	0.05	G	0.3
	G+S	250000	0.05	G	0.3	-0.00111817	0.0661855		0.00074748	-0.00140587		0.000387271			0.00111817	0.0661855	0	0.00074748	0.00140587	0	0.000387271	0			0.000387271	0.00074748	0.00111817								G+S	250000	0.05	G	0.3
	G+S	50000	0.1	G	0.3	-0.00564999	0.058629		-0.00412928	-0.00702946		-0.00486783			0.00564999	0.058629	0	0.00412928	0.00702946	0	0.00486783	0			0.00412928	0.00486783	0.00564999								G+S	50000	0.1	G	0.3
	G+S	250000	0.1	G	0.3	-0.00135758	0.0631388		-0.000334954	-0.00146482		-0.000663571			0.00135758	0.0631388	0	0.000334954	0.00146482	0	0.000663571	0			0.000334954	0.000663571	0.00135758								G+S	250000	0.1	G	0.3
	G+S	50000	0.4	G	0.3	-0.000246704	0.0618736		0.000310239	-0.00133944		-0.000194899			0.000246704	0.0618736	0	0.000310239	0.00133944	0	0.000194899	0			0.000194899	0.000246704	0.000310239								G+S	50000	0.4	G	0.3
	G+S	250000	0.4	G	0.3	-0.000116158	0.061847		0.000585856	-0.000362598		0.000335115			0.000116158	0.061847	0	0.000585856	0.000362598	0	0.000335115	0			0.000116158	0.000335115	0.000362598								G+S	250000	0.4	G	0.3
	G+S	50000	1	G	0.3	0.00230255	0.0677869		0.00218777	0.00166662		0.0018244			0.00230255	0.0677869	0	0.00218777	0.00166662	0	0.0018244	0			0.00166662	0.0018244	0.00218777								G+S	50000	1	G	0.3
	G+S	250000	1	G	0.3	0.000356367	0.0618014		0.000759002	0.000228347		0.00047612			0.000356367	0.0618014	0	0.000759002	0.000228347	0	0.00047612	0			0.000228347	0.000356367	0.00047612								G+S	250000	1	G	0.3
	G+S	50000	0.001	G	0.5	-0.140384	-0.0622826		-0.125056	-0.1618		-0.141085			0.140384	0.0622826	0	0.125056	0.1618	0	0.141085	0			0.0622826	0.125056	0.140384								G+S	50000	0.001	G	0.5
	G+S	250000	0.001	G	0.5	0.0470515	0.114849		0.0469766	0.0314453		0.0297716			0.0470515	0.114849	0	0.0469766	0.0314453	0	0.0297716	0			0.0297716	0.0314453	0.0469766								G+S	250000	0.001	G	0.5
	G+S	50000	0.005	G	0.5	-0.0463649	0.0350573		-0.0392534	-0.0454299		-0.0399706			0.0463649	0.0350573	0	0.0392534	0.0454299	0	0.0399706	0			0.0350573	0.0392534	0.0399706								G+S	50000	0.005	G	0.5
	G+S	250000	0.005	G	0.5	0.00564974	0.0752444		0.0216792	0.00884796		0.0132954			0.00564974	0.0752444	0	0.0216792	0.00884796	0	0.0132954	0			0.00564974	0.00884796	0.0132954								G+S	250000	0.005	G	0.5
	G+S	50000	0.01	G	0.5	-0.0218132	0.0570551		-0.0178973	-0.0221551		-0.0181946			0.0218132	0.0570551	0	0.0178973	0.0221551	0	0.0181946	0			0.0178973	0.0181946	0.0218132								G+S	50000	0.01	G	0.5
	G+S	250000	0.01	G	0.5	-0.00504518	0.0672239		-0.00577436	-0.00862589		-0.00619875			0.00504518	0.0672239	0	0.00577436	0.00862589	0	0.00619875	0			0.00504518	0.00577436	0.00619875								G+S	250000	0.01	G	0.5
	G+S	50000	0.05	G	0.5	-0.000747899	0.0646046		-0.000816772	-0.00183774		-0.0013486			0.000747899	0.0646046	0	0.000816772	0.00183774	0	0.0013486	0			0.000747899	0.000816772	0.0013486								G+S	50000	0.05	G	0.5
	G+S	250000	0.05	G	0.5	-0.000232113	0.0615008		0.000994651	-0.000215006		0.000674855			0.000232113	0.0615008	0	0.000994651	0.000215006	0	0.000674855	0			0.000215006	0.000232113	0.000674855								G+S	250000	0.05	G	0.5
	G+S	50000	0.1	G	0.5	-0.000681299	0.0612657		0.000505083	-0.000632028		-2.40275e-05			0.000681299	0.0612657	0	0.000505083	0.000632028	0	2.40275e-05	0			2.40275e-05	0.000505083	0.000632028								G+S	50000	0.1	G	0.5
	G+S	250000	0.1	G	0.5	-0.00367602	0.0549479		-0.00189032	-0.00305279		-0.00218357			0.00367602	0.0549479	0	0.00189032	0.00305279	0	0.00218357	0			0.00189032	0.00218357	0.00305279								G+S	250000	0.1	G	0.5
	G+S	50000	0.4	G	0.5	-0.00119417	0.054507		0.000264994	-0.00122513		-0.000631459			0.00119417	0.054507	0	0.000264994	0.00122513	0	0.000631459	0			0.000264994	0.000631459	0.00119417								G+S	50000	0.4	G	0.5
	G+S	250000	0.4	G	0.5	-0.000599655	0.0541978		0.000138939	-0.000817966		-0.000194831			0.000599655	0.0541978	0	0.000138939	0.000817966	0	0.000194831	0			0.000138939	0.000194831	0.000599655								G+S	250000	0.4	G	0.5
	G+S	50000	1	G	0.5	0.0030452	0.0610505		0.00313715	0.00183531		0.00191645			0.0030452	0.0610505	0	0.00313715	0.00183531	0	0.00191645	0			0.00183531	0.00191645	0.0030452								G+S	50000	1	G	0.5
	G+S	250000	1	G	0.5	-5.21207e-05	0.0547381		0.000395712	-0.000132157		-3.61078e-05			5.21207e-05	0.0547381	0	0.000395712	0.000132157	0	3.61078e-05	0			3.61078e-05	5.21207e-05	0.000132157								G+S	250000	1	G	0.5
	PC	50000	0.001	G	0	0.0471461	0.0476904		0.325763	0.0515613		0.32133			0.0471461	0.0476904	0	0.325763	0.0515613	0	0.32133	0			0.0471461	0.0476904	0.0515613								PC	50000	0.001	G	0
	PC	250000	0.001	G	0	0.0567372	0.0603848		0.313895	0.0579147		0.311773			0.0567372	0.0603848	0	0.313895	0.0579147	0	0.311773	0			0.0567372	0.0579147	0.0603848								PC	250000	0.001	G	0
	PC	50000	0.005	G	0	0.0219348	0.020842		0.252918	0.0242408		0.251601			0.0219348	0.020842	0	0.252918	0.0242408	0	0.251601	0			0.020842	0.0219348	0.0242408								PC	50000	0.005	G	0
	PC	250000	0.005	G	0	0.0136353	0.0156035		0.257993	0.0134291		0.256564			0.0136353	0.0156035	0	0.257993	0.0134291	0	0.256564	0			0.0134291	0.0136353	0.0156035								PC	250000	0.005	G	0
	PC	50000	0.01	G	0	0.0202124	0.0214018		0.233567	0.0213516		0.231077			0.0202124	0.0214018	0	0.233567	0.0213516	0	0.231077	0			0.0202124	0.0213516	0.0214018								PC	50000	0.01	G	0
	PC	250000	0.01	G	0	0.0125932	0.014508		0.237623	0.0108178		0.233863			0.0125932	0.014508	0	0.237623	0.0108178	0	0.233863	0			0.0108178	0.0125932	0.014508								PC	250000	0.01	G	0
	PC	50000	0.05	G	0	0.00527406	0.00543199		0.176422	0.00532402		0.169786			0.00527406	0.00543199	0	0.176422	0.00532402	0	0.169786	0			0.00527406	0.00532402	0.00543199								PC	50000	0.05	G	0
	PC	250000	0.05	G	0	0.00381707	0.0040701		0.178301	0.00359209		0.170725			0.00381707	0.0040701	0	0.178301	0.00359209	0	0.170725	0			0.00359209	0.00381707	0.0040701								PC	250000	0.05	G	0
	PC	50000	0.1	G	0	0.00578914	0.00591732		0.158484	0.00572107		0.1485			0.00578914	0.00591732	0	0.158484	0.00572107	0	0.1485	0			0.00572107	0.00578914	0.00591732								PC	50000	0.1	G	0
	PC	250000	0.1	G	0	0.00120765	0.00118867		0.155552	0.000970407		0.145407			0.00120765	0.00118867	0	0.155552	0.000970407	0	0.145407	0			0.000970407	0.00118867	0.00120765								PC	250000	0.1	G	0
	PC	50000	0.4	G	0	0.00258861	0.00271063		0.12643	0.00243448		0.112258			0.00258861	0.00271063	0	0.12643	0.00243448	0	0.112258	0			0.00243448	0.00258861	0.00271063								PC	50000	0.4	G	0
	PC	250000	0.4	G	0	0.000912535	0.00096275		0.126477	0.000937307		0.112567			0.000912535	0.00096275	0	0.126477	0.000937307	0	0.112567	0			0.000912535	0.000937307	0.00096275								PC	250000	0.4	G	0
	PC	50000	1	G	0	0.00128986	0.00136744		0.119008	0.0011266		0.0972892			0.00128986	0.00136744	0	0.119008	0.0011266	0	0.0972892	0			0.0011266	0.00128986	0.00136744								PC	50000	1	G	0
	PC	250000	1	G	0	0.000550228	0.000566941		0.118933	0.000545538		0.097382			0.000550228	0.000566941	0	0.118933	0.000545538	0	0.097382	0			0.000545538	0.000550228	0.000566941								PC	250000	1	G	0
	GPC+S	50000	0.001	S	0.01	0.0124917		0.0194471	0.0121216	0.0108526	0.00696524	0.0109317			0.0124917	0	0.0194471	0.0121216	0.0108526	0.00696524	0.0109317	0			0.00696524	0.0108526	0.0109317								GPC+S	50000	0.001	S	0.01
	GPC+S	250000	0.001	S	0.01	0.00135169		0.0029364	0.000881656	0.000395518	0.00113694	0.00103582			0.00135169	0	0.0029364	0.000881656	0.000395518	0.00113694	0.00103582	0			0.000395518	0.000881656	0.00103582								GPC+S	250000	0.001	S	0.01
	GPC+S	50000	0.005	S	0.01	0.000494101		0.00737253	0.000576886	0.000808068	0.00300048	0.000993744			0.000494101	0	0.00737253	0.000576886	0.000808068	0.00300048	0.000993744	0			0.000494101	0.000576886	0.000808068								GPC+S	50000	0.005	S	0.01
	GPC+S	250000	0.005	S	0.01	5.14252e-05		0.00212509	-3.51897e-05	9.11466e-05	0.00055189	0.000141709			5.14252e-05	0	0.00212509	3.51897e-05	9.11466e-05	0.00055189	0.000141709	0			3.51897e-05	5.14252e-05	9.11466e-05								GPC+S	250000	0.005	S	0.01
	GPC+S	50000	0.01	S	0.01	0.000791443		0.00769096	0.000933476	0.00118787	0.00353833	0.00138946			0.000791443	0	0.00769096	0.000933476	0.00118787	0.00353833	0.00138946	0			0.000791443	0.000933476	0.00118787								GPC+S	50000	0.01	S	0.01
	GPC+S	250000	0.01	S	0.01	0.000370674		0.00260762	0.000287069	0.000430888	0.00136794	0.000477065			0.000370674	0	0.00260762	0.000287069	0.000430888	0.00136794	0.000477065	0			0.000287069	0.000370674	0.000430888								GPC+S	250000	0.01	S	0.01
	GPC+S	50000	0.05	S	0.01	0.000327772		0.00751853	0.000343837	0.00074748	0.0036058	0.000928429			0.000327772	0	0.00751853	0.000343837	0.00074748	0.0036058	0.000928429	0			0.000327772	0.000343837	0.00074748								GPC+S	50000	0.05	S	0.01
	GPC+S	250000	0.05	S	0.01	0.000358863		0.00327505	0.0003522	0.000538426	0.00176307	0.000605602			0.000358863	0	0.00327505	0.0003522	0.000538426	0.00176307	0.000605602	0			0.0003522	0.000358863	0.000538426								GPC+S	250000	0.05	S	0.01
	GPC+S	50000	0.1	S	0.01	0.000149711		0.00776098	9.41113e-05	0.000622073	0.00372432	0.000780322			0.000149711	0	0.00776098	9.41113e-05	0.000622073	0.00372432	0.000780322	0			9.41113e-05	0.000149711	0.000622073								GPC+S	50000	0.1	S	0.01
	GPC+S	250000	0.1	S	0.01	8.38686e-05		0.00321732	0.000111401	0.000335379	0.0016861	0.000411017			8.38686e-05	0	0.00321732	0.000111401	0.000335379	0.0016861	0.000411017	0			8.38686e-05	0.000111401	0.000335379								GPC+S	250000	0.1	S	0.01
	GPC+S	50000	0.4	S	0.01	-0.000285658		0.00828602	-0.000324651	0.00038592	0.00383076	0.000582626			0.000285658	0	0.00828602	0.000324651	0.00038592	0.00383076	0.000582626	0			0.000285658	0.000324651	0.00038592								GPC+S	50000	0.4	S	0.01
	GPC+S	250000	0.4	S	0.01	-0.00016634		0.00341838	-0.000141347	0.000194386	0.00170367	0.000284761			0.00016634	0	0.00341838	0.000141347	0.000194386	0.00170367	0.000284761	0			0.000141347	0.00016634	0.000194386								GPC+S	250000	0.4	S	0.01
	GPC+S	50000	1	S	0.01	-0.000185877		0.012981	-0.000165271	0.00221793	0.0050486	0.00263439			0.000185877	0	0.012981	0.000165271	0.00221793	0.0050486	0.00263439	0			0.000165271	0.000185877	0.00221793								GPC+S	50000	1	S	0.01
	GPC+S	250000	1	S	0.01	-0.000364477		0.00491269	-0.000362083	0.000769501	0.00195557	0.000948164			0.000364477	0	0.00491269	0.000362083	0.000769501	0.00195557	0.000948164	0			0.000362083	0.000364477	0.000769501								GPC+S	250000	1	S	0.01
	GPC+S	50000	0.001	S	0.05	0.0735157		0.0783989	0.0786771	0.0805539	0.0854769	0.0733153			0.0735157	0	0.0783989	0.0786771	0.0805539	0.0854769	0.0733153	0			0.0733153	0.0735157	0.0783989								GPC+S	50000	0.001	S	0.05
	GPC+S	250000	0.001	S	0.05	0.0139663		0.0178681	0.0146256	0.017275	0.0171156	0.0155501			0.0139663	0	0.0178681	0.0146256	0.017275	0.0171156	0.0155501	0			0.0139663	0.0146256	0.0155501								GPC+S	250000	0.001	S	0.05
	GPC+S	50000	0.005	S	0.05	0.0235304		0.0356144	0.025067	0.0259167	0.0319288	0.0259862			0.0235304	0	0.0356144	0.025067	0.0259167	0.0319288	0.0259862	0			0.0235304	0.025067	0.0259167								GPC+S	50000	0.005	S	0.05
	GPC+S	250000	0.005	S	0.05	0.00583095		0.0102404	0.00630438	0.00661641	0.00890518	0.00663681			0.00583095	0	0.0102404	0.00630438	0.00661641	0.00890518	0.00663681	0			0.00583095	0.00630438	0.00661641								GPC+S	250000	0.005	S	0.05
	GPC+S	50000	0.01	S	0.05	0.0203684		0.0333852	0.0211848	0.0221996	0.028643	0.0222627			0.0203684	0	0.0333852	0.0211848	0.0221996	0.028643	0.0222627	0			0.0203684	0.0211848	0.0221996								GPC+S	50000	0.01	S	0.05
	GPC+S	250000	0.01	S	0.05	0.00506772		0.00969269	0.00549308	0.00581302	0.0082848	0.00585906			0.00506772	0	0.00969269	0.00549308	0.00581302	0.0082848	0.00585906	0			0.00506772	0.00549308	0.00581302								GPC+S	250000	0.01	S	0.05
	GPC+S	50000	0.05	S	0.05	0.00486061		0.0179351	0.00506191	0.00617195	0.0127713	0.00630425			0.00486061	0	0.0179351	0.00506191	0.00617195	0.0127713	0.00630425	0			0.00486061	0.00506191	0.00617195								GPC+S	50000	0.05	S	0.05
	GPC+S	250000	0.05	S	0.05	0.00155662		0.00757364	0.00192125	0.00244136	0.0055744	0.00251933			0.00155662	0	0.00757364	0.00192125	0.00244136	0.0055744	0.00251933	0			0.00155662	0.00192125	0.00244136								GPC+S	250000	0.05	S	0.05
	GPC+S	50000	0.1	S	0.05	0.00157612		0.0156568	0.00159794	0.00296593	0.00980595	0.00314157			0.00157612	0	0.0156568	0.00159794	0.00296593	0.00980595	0.00314157	0			0.00157612	0.00159794	0.00296593								GPC+S	50000	0.1	S	0.05
	GPC+S	250000	0.1	S	0.05	0.000598016		0.0071887	0.000876302	0.00155363	0.00488424	0.00162784			0.000598016	0	0.0071887	0.000876302	0.00155363	0.00488424	0.00162784	0			0.000598016	0.000876302	0.00155363								GPC+S	250000	0.1	S	0.05
	GPC+S	50000	0.4	S	0.05	-0.00165791		0.0133137	-0.00184575	-0.00015528	0.00682642	8.1756e-05			0.00165791	0	0.0133137	0.00184575	0.00015528	0.00682642	8.1756e-05	0			8.1756e-05	0.00015528	0.00165791								GPC+S	50000	0.4	S	0.05
	GPC+S	250000	0.4	S	0.05	-0.00097958		0.00607694	-0.000912112	1.44274e-06	0.0033192	9.37364e-05			0.00097958	0	0.00607694	0.000912112	1.44274e-06	0.0033192	9.37364e-05	0			1.44274e-06	9.37364e-05	0.000912112								GPC+S	250000	0.4	S	0.05
	GPC+S	50000	1	S	0.05	-1.94951e-05		0.0218757	-7.54906e-05	0.00530977	0.0102352	0.00609654			1.94951e-05	0	0.0218757	7.54906e-05	0.00530977	0.0102352	0.00609654	0			1.94951e-05	7.54906e-05	0.00530977								GPC+S	50000	1	S	0.05
	GPC+S	250000	1	S	0.05	-0.000739965		0.00947887	-0.000770208	0.00192969	0.0042119	0.00229709			0.000739965	0	0.00947887	0.000770208	0.00192969	0.0042119	0.00229709	0			0.000739965	0.000770208	0.00192969								GPC+S	250000	1	S	0.05
	GPC	50000	0.001	S	0	0.0064565		0.00941332	0.00849788	0.00558257	0.00782237	0.00616983			0.0064565	0	0.00941332	0.00849788	0.00558257	0.00782237	0.00616983	0			0.00558257	0.00616983	0.0064565								GPC	50000	0.001	S	0
	GPC	250000	0.001	S	0	0.000593656		0.00188777	0.000984304	0.00102104	0.000728442	0.00134594			0.000593656	0	0.00188777	0.000984304	0.00102104	0.000728442	0.00134594	0			0.000593656	0.000728442	0.000984304								GPC	250000	0.001	S	0
	GPC	50000	0.005	S	0	0.00125454		0.0047477	0.00111305	0.00128597	0.00212677	0.00134784			0.00125454	0	0.0047477	0.00111305	0.00128597	0.00212677	0.00134784	0			0.00111305	0.00125454	0.00128597								GPC	50000	0.005	S	0
	GPC	250000	0.005	S	0	0.000134851		0.000727203	0.000170522	0.000201234	0.000284454	0.000181312			0.000134851	0	0.000727203	0.000170522	0.000201234	0.000284454	0.000181312	0			0.000134851	0.000170522	0.000181312								GPC	250000	0.005	S	0
	GPC	50000	0.01	S	0	0.000908167		0.00348674	0.00100887	0.00100204	0.00203097	0.00118418			0.000908167	0	0.00348674	0.00100887	0.00100204	0.00203097	0.00118418	0			0.000908167	0.00100204	0.00100887								GPC	50000	0.01	S	0
	GPC	250000	0.01	S	0	0.000177093		0.000707865	0.000198033	0.000212747	0.000362415	0.000224643			0.000177093	0	0.000707865	0.000198033	0.000212747	0.000362415	0.000224643	0			0.000177093	0.000198033	0.000212747								GPC	250000	0.01	S	0
	GPC	50000	0.05	S	0	0.000272387		0.00323633	0.000252652	0.000379696	0.00128421	0.000427163			0.000272387	0	0.00323633	0.000252652	0.000379696	0.00128421	0.000427163	0			0.000252652	0.000272387	0.000379696								GPC	50000	0.05	S	0
	GPC	250000	0.05	S	0	5.93498e-05		0.000549595	6.58232e-05	7.28831e-05	0.000248192	7.7193e-05			5.93498e-05	0	0.000549595	6.58232e-05	7.28831e-05	0.000248192	7.7193e-05	0			5.93498e-05	6.58232e-05	7.28831e-05								GPC	250000	0.05	S	0
	GPC	50000	0.1	S	0	0.000199277		0.00336544	0.000206013	0.000320288	0.00139292	0.000339366			0.000199277	0	0.00336544	0.000206013	0.000320288	0.00139292	0.000339366	0			0.000199277	0.000206013	0.000320288								GPC	50000	0.1	S	0
	GPC	250000	0.1	S	0	3.18668e-05		0.000570467	3.25007e-05	5.01153e-05	0.000225598	5.43173e-05			3.18668e-05	0	0.000570467	3.25007e-05	5.01153e-05	0.000225598	5.43173e-05	0			3.18668e-05	3.25007e-05	5.01153e-05								GPC	250000	0.1	S	0
	GPC	50000	0.4	S	0	0.00012068		0.00413939	0.000138485	0.000258505	0.00155152	0.000302926			0.00012068	0	0.00413939	0.000138485	0.000258505	0.00155152	0.000302926	0			0.00012068	0.000138485	0.000258505								GPC	50000	0.4	S	0
	GPC	250000	0.4	S	0	2.36393e-05		0.000829847	2.13519e-05	4.85598e-05	0.000286763	5.67607e-05			2.36393e-05	0	0.000829847	2.13519e-05	4.85598e-05	0.000286763	5.67607e-05	0			2.13519e-05	2.36393e-05	4.85598e-05								GPC	250000	0.4	S	0
	GPC	50000	1	S	0	4.11168e-05		0.0072269	3.53176e-05	0.000632626	0.00185113	0.000758094			4.11168e-05	0	0.0072269	3.53176e-05	0.000632626	0.00185113	0.000758094	0			3.53176e-05	4.11168e-05	0.000632626								GPC	50000	1	S	0
	GPC	250000	1	S	0	2.74008e-05		0.00163745	2.81537e-05	0.000142051	0.000390802	0.000167407			2.74008e-05	0	0.00163745	2.81537e-05	0.000142051	0.000390802	0.000167407	0			2.74008e-05	2.81537e-05	0.000142051								GPC	250000	1	S	0
	S	50000	0.001	S	0.01	0.00554774		-0.00195527	0.00169668	0.00617833	0.0262	0.00517608			0.00554774	0	0.00195527	0.00169668	0.00617833	0.0262	0.00517608	0			0.00169668	0.00195527	0.00517608								S	50000	0.001	S	0.01
	S	250000	0.001	S	0.01	-0.00466749		-0.000390049	-0.00293805	-0.00113703	0.00335505	0.00331783			0.00466749	0	0.000390049	0.00293805	0.00113703	0.00335505	0.00331783	0			0.000390049	0.00113703	0.00293805								S	250000	0.001	S	0.01
	S	50000	0.005	S	0.01	-0.00204601		0.000609902	-0.00154747	-0.00144809	-0.00132065	0.000168889			0.00204601	0	0.000609902	0.00154747	0.00144809	0.00132065	0.000168889	0			0.000168889	0.000609902	0.00132065								S	50000	0.005	S	0.01
	S	250000	0.005	S	0.01	-0.00184495		-0.00116781	-0.00105963	-0.00135069	-0.00139486	-0.00141039			0.00184495	0	0.00116781	0.00105963	0.00135069	0.00139486	0.00141039	0			0.00105963	0.00116781	0.00135069								S	250000	0.005	S	0.01
	S	50000	0.01	S	0.01	0.000526789		0.00229012	0.000335802	0.000321986	0.000333686	0.00105011			0.000526789	0	0.00229012	0.000335802	0.000321986	0.000333686	0.00105011	0			0.000321986	0.000333686	0.000335802								S	50000	0.01	S	0.01
	S	250000	0.01	S	0.01	-7.06984e-05		-5.96364e-05	-0.000271655	-0.000274573	-0.000675002	-0.000266689			7.06984e-05	0	5.96364e-05	0.000271655	0.000274573	0.000675002	0.000266689	0			5.96364e-05	7.06984e-05	0.000266689								S	250000	0.01	S	0.01
	S	50000	0.05	S	0.01	0.00122842		0.00126776	0.00138849	0.00138837	0.00138443	0.000888325			0.00122842	0	0.00126776	0.00138849	0.00138837	0.00138443	0.000888325	0			0.000888325	0.00122842	0.00126776								S	50000	0.05	S	0.01
	S	250000	0.05	S	0.01	-0.000298392		-0.000287613	-0.000110116	-0.00011035	-0.000113904	-0.000103922			0.000298392	0	0.000287613	0.000110116	0.00011035	0.000113904	0.000103922	0			0.000103922	0.000110116	0.00011035								S	250000	0.05	S	0.01
	S	50000	0.1	S	0.01	0.000727887		0.000784645	0.000848766	0.000876165	0.000860235	0.000876387			0.000727887	0	0.000784645	0.000848766	0.000876165	0.000860235	0.000876387	0			0.000727887	0.000784645	0.000848766								S	50000	0.1	S	0.01
	S	250000	0.1	S	0.01	-0.000765715		-0.000756677	-0.000649545	-0.000644686	-0.000642411	-0.00064614			0.000765715	0	0.000756677	0.000649545	0.000644686	0.000642411	0.00064614	0			0.000642411	0.000644686	0.00064614								S	250000	0.1	S	0.01
	S	50000	0.4	S	0.01	-2.41872e-05		2.46144e-05	3.33814e-05	5.47471e-05	4.39179e-05	5.78772e-05			2.41872e-05	0	2.46144e-05	3.33814e-05	5.47471e-05	4.39179e-05	5.78772e-05	0			2.41872e-05	2.46144e-05	3.33814e-05								S	50000	0.4	S	0.01
	S	250000	0.4	S	0.01	-0.00064633		-0.000644378	-0.000501916	-0.000500824	-0.00050118	-0.000501914			0.00064633	0	0.000644378	0.000501916	0.000500824	0.00050118	0.000501914	0			0.000500824	0.00050118	0.000501914								S	250000	0.4	S	0.01
	S	50000	1	S	0.01	0.000256525		0.000273149	0.00025719	0.0002731	0.000255205	0.000273125			0.000256525	0	0.000273149	0.00025719	0.0002731	0.000255205	0.000273125	0			0.000255205	0.000256525	0.00025719								S	50000	1	S	0.01
	S	250000	1	S	0.01	-0.000441323		-0.00043932	-0.000442483	-0.0004392	-0.000440374	-0.000439601			0.000441323	0	0.00043932	0.000442483	0.0004392	0.000440374	0.000439601	0			0.0004392	0.00043932	0.000439601								S	250000	1	S	0.01
	S	50000	0.001	S	0.05	0.0587437		0.0520656	0.053222	0.0540468	0.0634111	0.064289			0.0587437	0	0.0520656	0.053222	0.0540468	0.0634111	0.064289	0			0.0520656	0.053222	0.0540468								S	50000	0.001	S	0.05
	S	250000	0.001	S	0.05	0.0128222		0.013123	0.0171546	0.0221316	0.0289335	0.0150428			0.0128222	0	0.013123	0.0171546	0.0221316	0.0289335	0.0150428	0			0.0128222	0.013123	0.0150428								S	250000	0.001	S	0.05
	S	50000	0.005	S	0.05	0.0119419		0.0119954	0.0135673	0.0136188	0.0140243	0.0135078			0.0119419	0	0.0119954	0.0135673	0.0136188	0.0140243	0.0135078	0			0.0119419	0.0119954	0.0135078								S	50000	0.005	S	0.05
	S	250000	0.005	S	0.05	0.0020879		0.00210286	0.000194371	0.000181955	0.00204083	0.000170996			0.0020879	0	0.00210286	0.000194371	0.000181955	0.00204083	0.000170996	0			0.000170996	0.000181955	0.000194371								S	250000	0.005	S	0.05
	S	50000	0.01	S	0.05	0.0101244		0.0104866	0.0128545	0.0129414	0.0130176	0.0129298			0.0101244	0	0.0104866	0.0128545	0.0129414	0.0130176	0.0129298	0			0.0101244	0.0104866	0.0128545								S	50000	0.01	S	0.05
	S	250000	0.01	S	0.05	0.00244127		0.002454	0.00254054	0.00285233	0.00256843	0.00253066			0.00244127	0	0.002454	0.00254054	0.00285233	0.00256843	0.00253066	0			0.00244127	0.002454	0.00253066								S	250000	0.01	S	0.05
	S	50000	0.05	S	0.05	0.00195152		0.00206522	0.00353852	0.00355546	0.00358305	0.00356664			0.00195152	0	0.00206522	0.00353852	0.00355546	0.00358305	0.00356664	0			0.00195152	0.00206522	0.00353852								S	50000	0.05	S	0.05
	S	250000	0.05	S	0.05	-0.000374802		-0.000350118	-7.93979e-05	-7.70369e-05	-7.19304e-05	-8.08519e-05			0.000374802	0	0.000350118	7.93979e-05	7.70369e-05	7.19304e-05	8.08519e-05	0			7.19304e-05	7.70369e-05	7.93979e-05								S	250000	0.05	S	0.05
	S	50000	0.1	S	0.05	-0.00124035		-0.000945203	7.82664e-05	0.000144169	0.000171648	0.000164347			0.00124035	0	0.000945203	7.82664e-05	0.000144169	0.000171648	0.000164347	0			7.82664e-05	0.000144169	0.000164347								S	50000	0.1	S	0.05
	S	250000	0.1	S	0.05	-0.00160257		-0.00157216	-0.00123573	-0.00123732	-0.00121229	-0.00123314			0.00160257	0	0.00157216	0.00123573	0.00123732	0.00121229	0.00123314	0			0.00121229	0.00123314	0.00123573								S	250000	0.1	S	0.05
	S	50000	0.4	S	0.05	-0.00200296		-0.00193014	-0.00134183	-0.00131676	-0.00132355	-0.00130991			0.00200296	0	0.00193014	0.00134183	0.00131676	0.00132355	0.00130991	0			0.00130991	0.00131676	0.00132355								S	50000	0.4	S	0.05
	S	250000	0.4	S	0.05	-0.00116459		-0.00112233	-0.000497606	-0.000495295	-0.00047711	-0.000493006			0.00116459	0	0.00112233	0.000497606	0.000495295	0.00047711	0.000493006	0			0.00047711	0.000493006	0.000495295								S	250000	0.4	S	0.05
	S	50000	1	S	0.05	-0.000383206		-0.000303413	-0.000373866	-0.000360567	-0.000359918	-0.000349923			0.000383206	0	0.000303413	0.000373866	0.000360567	0.000359918	0.000349923	0			0.000303413	0.000349923	0.000359918								S	50000	1	S	0.05
	S	250000	1	S	0.05	0.000320258		0.000338222	0.000322179	0.000322698	0.000330093	0.00031918			0.000320258	0	0.000338222	0.000322179	0.000322698	0.000330093	0.00031918	0			0.00031918	0.000320258	0.000322179								S	250000	1	S	0.05
	GP+S	50000	0.001	S	0.01	0.01476		0.0080786	0.00524462	0.00602503	0.0184083	0.00408296			0.01476	0	0.0080786	0.00524462	0.00602503	0.0184083	0.00408296	0			0.00408296	0.00524462	0.00602503								GP+S	50000	0.001	S	0.01
	GP+S	250000	0.001	S	0.01	-0.00147347		0.000740856	-0.000399469	-0.00218241	-0.00107006	-0.000795975			0.00147347	0	0.000740856	0.000399469	0.00218241	0.00107006	0.000795975	0			0.000399469	0.000740856	0.000795975								GP+S	250000	0.001	S	0.01
	GP+S	50000	0.005	S	0.01	0.00178366		0.0056615	0.00253786	0.0028117	0.00431982	0.00195973			0.00178366	0	0.0056615	0.00253786	0.0028117	0.00431982	0.00195973	0			0.00178366	0.00195973	0.00253786								GP+S	50000	0.005	S	0.01
	GP+S	250000	0.005	S	0.01	-0.000494149		0.000758519	-0.000567251	-0.000781531	0.00024921	-0.000555857			0.000494149	0	0.000758519	0.000567251	0.000781531	0.00024921	0.000555857	0			0.00024921	0.000494149	0.000555857								GP+S	250000	0.005	S	0.01
	GP+S	50000	0.01	S	0.01	0.00170009		0.00663947	0.00115046	0.00196406	0.00445151	0.00171185			0.00170009	0	0.00663947	0.00115046	0.00196406	0.00445151	0.00171185	0			0.00115046	0.00170009	0.00171185								GP+S	50000	0.01	S	0.01
	GP+S	250000	0.01	S	0.01	0.000401431		0.00196198	0.000301277	0.00046657	0.00134591	0.000464997			0.000401431	0	0.00196198	0.000301277	0.00046657	0.00134591	0.000464997	0			0.000301277	0.000401431	0.000464997								GP+S	250000	0.01	S	0.01
	GP+S	50000	0.05	S	0.01	-0.000164122		0.00492409	-0.000267655	0.000278444	0.00298189	0.000282258			0.000164122	0	0.00492409	0.000267655	0.000278444	0.00298189	0.000282258	0			0.000164122	0.000267655	0.000278444								GP+S	50000	0.05	S	0.01
	GP+S	250000	0.05	S	0.01	-0.000141423		0.0020135	-0.000147614	0.000103911	0.00128143	0.00010525			0.000141423	0	0.0020135	0.000147614	0.000103911	0.00128143	0.00010525	0			0.000103911	0.00010525	0.000141423								GP+S	250000	0.05	S	0.01
	GP+S	50000	0.1	S	0.01	0.00040554		0.00626748	0.000311923	0.000986801	0.00404402	0.000990316			0.00040554	0	0.00626748	0.000311923	0.000986801	0.00404402	0.000990316	0			0.000311923	0.00040554	0.000986801								GP+S	50000	0.1	S	0.01
	GP+S	250000	0.1	S	0.01	-5.98509e-05		0.00252388	-0.000101467	0.000220584	0.00157536	0.000221715			5.98509e-05	0	0.00252388	0.000101467	0.000220584	0.00157536	0.000221715	0			5.98509e-05	0.000101467	0.000220584								GP+S	250000	0.1	S	0.01
	GP+S	50000	0.4	S	0.01	-1.01638e-05		0.00718195	2.23758e-05	0.00092439	0.00442225	0.000931991			1.01638e-05	0	0.00718195	2.23758e-05	0.00092439	0.00442225	0.000931991	0			1.01638e-05	2.23758e-05	0.00092439								GP+S	50000	0.4	S	0.01
	GP+S	250000	0.4	S	0.01	3.70966e-05		0.00320812	-4.33021e-07	0.000441222	0.00199201	0.000444502			3.70966e-05	0	0.00320812	4.33021e-07	0.000441222	0.00199201	0.000444502	0			4.33021e-07	3.70966e-05	0.000441222								GP+S	250000	0.4	S	0.01
	GP+S	50000	1	S	0.01	0.000186254		0.0108875	0.000185983	0.00243183	0.00577153	0.00246937			0.000186254	0	0.0108875	0.000185983	0.00243183	0.00577153	0.00246937	0			0.000185983	0.000186254	0.00243183								GP+S	50000	1	S	0.01
	GP+S	250000	1	S	0.01	7.90217e-05		0.00466312	7.91365e-05	0.00116217	0.00262725	0.00118014			7.90217e-05	0	0.00466312	7.91365e-05	0.00116217	0.00262725	0.00118014	0			7.90217e-05	7.91365e-05	0.00116217								GP+S	250000	1	S	0.01
	GP+S	50000	0.001	S	0.05	0.0556011		0.0517994	0.0550645	0.0538135	0.0545484	0.0471978			0.0556011	0	0.0517994	0.0550645	0.0538135	0.0545484	0.0471978	0			0.0471978	0.0517994	0.0538135								GP+S	50000	0.001	S	0.05
	GP+S	250000	0.001	S	0.05	0.0129106		0.0174524	0.0148123	0.0135887	0.0148343	0.0146026			0.0129106	0	0.0174524	0.0148123	0.0135887	0.0148343	0.0146026	0			0.0129106	0.0135887	0.0146026								GP+S	250000	0.001	S	0.05
	GP+S	50000	0.005	S	0.05	0.0154707		0.0249192	0.0159338	0.0172222	0.0222335	0.0168004			0.0154707	0	0.0249192	0.0159338	0.0172222	0.0222335	0.0168004	0			0.0154707	0.0159338	0.0168004								GP+S	50000	0.005	S	0.05
	GP+S	250000	0.005	S	0.05	0.00694597		0.0107536	0.00670339	0.00703004	0.00913885	0.00703332			0.00694597	0	0.0107536	0.00670339	0.00703004	0.00913885	0.00703332	0			0.00670339	0.00694597	0.00703004								GP+S	250000	0.005	S	0.05
	GP+S	50000	0.01	S	0.05	0.0154627		0.0251476	0.016099	0.0172802	0.0229516	0.0172888			0.0154627	0	0.0251476	0.016099	0.0172802	0.0229516	0.0172888	0			0.0154627	0.016099	0.0172802								GP+S	50000	0.01	S	0.05
	GP+S	250000	0.01	S	0.05	0.006613		0.0105382	0.00639756	0.00682364	0.0091459	0.00682467			0.006613	0	0.0105382	0.00639756	0.00682364	0.0091459	0.00682467	0			0.00639756	0.006613	0.00682364								GP+S	250000	0.01	S	0.05
	GP+S	50000	0.05	S	0.05	0.00546949		0.0163189	0.00574386	0.00715828	0.0131116	0.00716707			0.00546949	0	0.0163189	0.00574386	0.00715828	0.0131116	0.00716707	0			0.00546949	0.00574386	0.00715828								GP+S	50000	0.05	S	0.05
	GP+S	250000	0.05	S	0.05	0.00297068		0.00810229	0.0027022	0.00333003	0.00621151	0.00333453			0.00297068	0	0.00810229	0.0027022	0.00333003	0.00621151	0.00333453	0			0.0027022	0.00297068	0.00333003								GP+S	250000	0.05	S	0.05
	GP+S	50000	0.1	S	0.05	0.00198478		0.013725	0.00249874	0.00412736	0.0103607	0.00414414			0.00198478	0	0.013725	0.00249874	0.00412736	0.0103607	0.00414414	0			0.00198478	0.00249874	0.00412736								GP+S	50000	0.1	S	0.05
	GP+S	250000	0.1	S	0.05	0.00168489		0.00735914	0.00147209	0.00222966	0.00531698	0.00223528			0.00168489	0	0.00735914	0.00147209	0.00222966	0.00531698	0.00223528	0			0.00147209	0.00168489	0.00222966								GP+S	250000	0.1	S	0.05
	GP+S	50000	0.4	S	0.05	-0.00152125		0.0119078	-0.00129006	0.000776989	0.00751211	0.000791861			0.00152125	0	0.0119078	0.00129006	0.000776989	0.00751211	0.000791861	0			0.000776989	0.000791861	0.00129006								GP+S	50000	0.4	S	0.05
	GP+S	250000	0.4	S	0.05	-4.03472e-05		0.0063329	-3.54661e-05	0.000959909	0.00425465	0.000969917			4.03472e-05	0	0.0063329	3.54661e-05	0.000959909	0.00425465	0.000969917	0			3.54661e-05	4.03472e-05	0.000959909								GP+S	250000	0.4	S	0.05
	GP+S	50000	1	S	0.05	-0.000426407		0.018278	-0.000427031	0.00456511	0.0104513	0.00463872			0.000426407	0	0.018278	0.000427031	0.00456511	0.0104513	0.00463872	0			0.000426407	0.000427031	0.00456511								GP+S	50000	1	S	0.05
	GP+S	250000	1	S	0.05	-2.26822e-05		0.00841061	-2.36112e-05	0.00232064	0.00502452	0.00235952			2.26822e-05	0	0.00841061	2.36112e-05	0.00232064	0.00502452	0.00235952	0			2.26822e-05	2.36112e-05	0.00232064								GP+S	250000	1	S	0.05
	GC+S	50000	0.001	S	0.01	0.0117832		0.0250493	0.0131564	0.018486	0.0130222	0.0141407			0.0117832	0	0.0250493	0.0131564	0.018486	0.0130222	0.0141407	0			0.0117832	0.0130222	0.0131564								GC+S	50000	0.001	S	0.01
	GC+S	250000	0.001	S	0.01	0.0110693		0.00589964	0.00446994	0.00375845	0.00877941	0.00432691			0.0110693	0	0.00589964	0.00446994	0.00375845	0.00877941	0.00432691	0			0.00375845	0.00432691	0.00446994								GC+S	250000	0.001	S	0.01
	GC+S	50000	0.005	S	0.01	0.001063		0.00938239	0.00225092	0.00058807	0.00365398	0.00113411			0.001063	0	0.00938239	0.00225092	0.00058807	0.00365398	0.00113411	0			0.00058807	0.001063	0.00113411								GC+S	50000	0.005	S	0.01
	GC+S	250000	0.005	S	0.01	-0.000359621		0.00265114	-0.000515214	-0.000396597	0.00038712	-0.000332198			0.000359621	0	0.00265114	0.000515214	0.000396597	0.00038712	0.000332198	0			0.000332198	0.000359621	0.00038712								GC+S	250000	0.005	S	0.01
	GC+S	50000	0.01	S	0.01	0.00223784		0.010975	0.0023043	0.0024445	0.00486879	0.00263439			0.00223784	0	0.010975	0.0023043	0.0024445	0.00486879	0.00263439	0			0.00223784	0.0023043	0.0024445								GC+S	50000	0.01	S	0.01
	GC+S	250000	0.01	S	0.01	0.0006956		0.00346138	0.000705941	0.000772262	0.0016794	0.000808101			0.0006956	0	0.00346138	0.000705941	0.000772262	0.0016794	0.000808101	0			0.0006956	0.000705941	0.000772262								GC+S	250000	0.01	S	0.01
	GC+S	50000	0.05	S	0.01	0.00030333		0.00790798	0.000346899	0.000411107	0.00352316	0.000590007			0.00030333	0	0.00790798	0.000346899	0.000411107	0.00352316	0.000590007	0			0.00030333	0.000346899	0.000411107								GC+S	50000	0.05	S	0.01
	GC+S	250000	0.05	S	0.01	0.000346741		0.00348252	0.00049555	0.000457579	0.00172473	0.000602272			0.000346741	0	0.00348252	0.00049555	0.000457579	0.00172473	0.000602272	0			0.000346741	0.000457579	0.00049555								GC+S	250000	0.05	S	0.01
	GC+S	50000	0.1	S	0.01	2.1945e-05		0.00769088	8.49147e-05	0.000107153	0.00340591	0.000352467			2.1945e-05	0	0.00769088	8.49147e-05	0.000107153	0.00340591	0.000352467	0			2.1945e-05	8.49147e-05	0.000107153								GC+S	50000	0.1	S	0.01
	GC+S	250000	0.1	S	0.01	7.5381e-05		0.00342523	0.000191975	0.00017169	0.00163921	0.000319144			7.5381e-05	0	0.00342523	0.000191975	0.00017169	0.00163921	0.000319144	0			7.5381e-05	0.00017169	0.000191975								GC+S	250000	0.1	S	0.01
	GC+S	50000	0.4	S	0.01	-9.7337e-05		0.00843916	-4.21173e-06	-3.8746e-05	0.00374121	0.000319989			9.7337e-05	0	0.00843916	4.21173e-06	3.8746e-05	0.00374121	0.000319989	0			4.21173e-06	3.8746e-05	9.7337e-05								GC+S	50000	0.4	S	0.01
	GC+S	250000	0.4	S	0.01	-8.94693e-05		0.00353037	-3.78388e-05	-1.90594e-05	0.00171748	0.000132602			8.94693e-05	0	0.00353037	3.78388e-05	1.90594e-05	0.00171748	0.000132602	0			1.90594e-05	3.78388e-05	8.94693e-05								GC+S	250000	0.4	S	0.01
	GC+S	50000	1	S	0.01	8.28112e-05		0.0108059	9.88279e-05	0.000110339	0.00555836	0.00051239			8.28112e-05	0	0.0108059	9.88279e-05	0.000110339	0.00555836	0.00051239	0			8.28112e-05	9.88279e-05	0.000110339								GC+S	50000	1	S	0.01
	GC+S	250000	1	S	0.01	5.77875e-05		0.00460643	6.38718e-05	5.84215e-05	0.00254413	0.000267284			5.77875e-05	0	0.00460643	6.38718e-05	5.84215e-05	0.00254413	0.000267284	0			5.77875e-05	5.84215e-05	6.38718e-05								GC+S	250000	1	S	0.01
	GC+S	50000	0.001	S	0.05	0.0341556		0.0483994	0.0305313	0.0321541	0.0342775	0.0301645			0.0341556	0	0.0483994	0.0305313	0.0321541	0.0342775	0.0301645	0			0.0301645	0.0305313	0.0321541								GC+S	50000	0.001	S	0.05
	GC+S	250000	0.001	S	0.05	0.0255343		0.0277014	0.0226298	0.0213613	0.02261	0.0211368			0.0255343	0	0.0277014	0.0226298	0.0213613	0.02261	0.0211368	0			0.0211368	0.0213613	0.02261								GC+S	250000	0.001	S	0.05
	GC+S	50000	0.005	S	0.05	0.00662056		0.0241007	0.00437427	0.00447803	0.0103097	0.00508046			0.00662056	0	0.0241007	0.00437427	0.00447803	0.0103097	0.00508046	0			0.00437427	0.00447803	0.00508046								GC+S	50000	0.005	S	0.05
	GC+S	250000	0.005	S	0.05	0.0104461		0.0168486	0.0103293	0.0103258	0.0116978	0.0105303			0.0104461	0	0.0168486	0.0103293	0.0103258	0.0116978	0.0105303	0			0.0103258	0.0103293	0.0104461								GC+S	250000	0.005	S	0.05
	GC+S	50000	0.01	S	0.05	0.00650366		0.020679	0.0059652	0.00639233	0.0106308	0.00683751			0.00650366	0	0.020679	0.0059652	0.00639233	0.0106308	0.00683751	0			0.0059652	0.00639233	0.00650366								GC+S	50000	0.01	S	0.05
	GC+S	250000	0.01	S	0.05	0.00812868		0.0147576	0.00826503	0.00817971	0.0105741	0.0084872			0.00812868	0	0.0147576	0.00826503	0.00817971	0.0105741	0.0084872	0			0.00812868	0.00817971	0.00826503								GC+S	250000	0.01	S	0.05
	GC+S	50000	0.05	S	0.05	0.000933621		0.0156181	0.00111644	0.00104758	0.00722059	0.00171951			0.000933621	0	0.0156181	0.00111644	0.00104758	0.00722059	0.00171951	0			0.000933621	0.00104758	0.00111644								GC+S	50000	0.05	S	0.05
	GC+S	250000	0.05	S	0.05	0.00268177		0.00966648	0.00289018	0.00290791	0.00604032	0.00320746			0.00268177	0	0.00966648	0.00289018	0.00290791	0.00604032	0.00320746	0			0.00268177	0.00289018	0.00290791								GC+S	250000	0.05	S	0.05
	GC+S	50000	0.1	S	0.05	0.000352987		0.0154022	0.000433061	0.00045894	0.00721008	0.00113695			0.000352987	0	0.0154022	0.000433061	0.00045894	0.00721008	0.00113695	0			0.000352987	0.000433061	0.00045894								GC+S	50000	0.1	S	0.05
	GC+S	250000	0.1	S	0.05	0.00128989		0.00854176	0.00139649	0.00139439	0.00486026	0.00174578			0.00128989	0	0.00854176	0.00139649	0.00139439	0.00486026	0.00174578	0			0.00128989	0.00139439	0.00139649								GC+S	250000	0.1	S	0.05
	GC+S	50000	0.4	S	0.05	-0.00174953		0.0133602	-0.00125175	-0.00115499	0.00633926	-0.000409624			0.00174953	0	0.0133602	0.00125175	0.00115499	0.00633926	0.000409624	0			0.000409624	0.00115499	0.00125175								GC+S	50000	0.4	S	0.05
	GC+S	250000	0.4	S	0.05	-0.000434987		0.00697046	-0.000399277	-0.000417711	0.00336778	1.70168e-05			0.000434987	0	0.00697046	0.000399277	0.000417711	0.00336778	1.70168e-05	0			1.70168e-05	0.000399277	0.000417711								GC+S	250000	0.4	S	0.05
	GC+S	50000	1	S	0.05	-0.00097894		0.0173433	-0.00101975	-0.000904703	0.00952343	2.40974e-05			0.00097894	0	0.0173433	0.00101975	0.000904703	0.00952343	2.40974e-05	0			2.40974e-05	0.000904703	0.00097894								GC+S	50000	1	S	0.05
	GC+S	250000	1	S	0.05	-0.000462812		0.00829957	-0.000405909	-0.000454267	0.00465593	8.16223e-05			0.000462812	0	0.00829957	0.000405909	0.000454267	0.00465593	8.16223e-05	0			8.16223e-05	0.000405909	0.000454267								GC+S	250000	1	S	0.05
	PC+S	50000	0.001	S	0.01	0.012863		0.0126827	0.0102202	0.0146579	0.0157475	0.0110837			0.012863	0	0.0126827	0.0102202	0.0146579	0.0157475	0.0110837	0			0.0102202	0.0110837	0.0126827								PC+S	50000	0.001	S	0.01
	PC+S	250000	0.001	S	0.01	-0.000887786		0.00214565	-0.000108201	0.000898776	0.000860642	0.00100704			0.000887786	0	0.00214565	0.000108201	0.000898776	0.000860642	0.00100704	0			0.000108201	0.000860642	0.000887786								PC+S	250000	0.001	S	0.01
	PC+S	50000	0.005	S	0.01	0.00257711		0.00423127	0.00219131	0.00202024	0.0031444	0.00262922			0.00257711	0	0.00423127	0.00219131	0.00202024	0.0031444	0.00262922	0			0.00202024	0.00219131	0.00257711								PC+S	50000	0.005	S	0.01
	PC+S	250000	0.005	S	0.01	2.89e-07		0.00100354	-5.552e-05	0.000149599	1.45348e-05	0.000112956			2.89e-07	0	0.00100354	5.552e-05	0.000149599	1.45348e-05	0.000112956	0			2.89e-07	1.45348e-05	5.552e-05								PC+S	250000	0.005	S	0.01
	PC+S	50000	0.01	S	0.01	0.00127216		0.0043376	0.00188219	0.00229192	0.00165791	0.00203245			0.00127216	0	0.0043376	0.00188219	0.00229192	0.00165791	0.00203245	0			0.00127216	0.00165791	0.00188219								PC+S	50000	0.01	S	0.01
	PC+S	250000	0.01	S	0.01	-0.000104801		0.00101579	0.000104907	0.00016833	2.00436e-05	0.00022928			0.000104801	0	0.00101579	0.000104907	0.00016833	2.00436e-05	0.00022928	0			2.00436e-05	0.000104801	0.000104907								PC+S	250000	0.01	S	0.01
	PC+S	50000	0.05	S	0.01	0.000386351		0.00286637	0.000473695	0.000762112	0.000495776	0.000906157			0.000386351	0	0.00286637	0.000473695	0.000762112	0.000495776	0.000906157	0			0.000386351	0.000473695	0.000495776								PC+S	50000	0.05	S	0.01
	PC+S	250000	0.05	S	0.01	0.000265729		0.00124605	0.000236392	0.000403944	0.000250322	0.000433996			0.000265729	0	0.00124605	0.000236392	0.000403944	0.000250322	0.000433996	0			0.000236392	0.000250322	0.000265729								PC+S	250000	0.05	S	0.01
	PC+S	50000	0.1	S	0.01	0.000374404		0.00264764	0.000420769	0.000771729	0.000401046	0.000904663			0.000374404	0	0.00264764	0.000420769	0.000771729	0.000401046	0.000904663	0			0.000374404	0.000401046	0.000420769								PC+S	50000	0.1	S	0.01
	PC+S	250000	0.1	S	0.01	0.000136282		0.0011387	8.68718e-05	0.000306982	0.00011778	0.000323543			0.000136282	0	0.0011387	8.68718e-05	0.000306982	0.00011778	0.000323543	0			8.68718e-05	0.00011778	0.000136282								PC+S	250000	0.1	S	0.01
	PC+S	50000	0.4	S	0.01	6.23036e-05		0.00238206	0.000181879	0.000649656	0.000164098	0.000792321			6.23036e-05	0	0.00238206	0.000181879	0.000649656	0.000164098	0.000792321	0			6.23036e-05	0.000164098	0.000181879								PC+S	50000	0.4	S	0.01
	PC+S	250000	0.4	S	0.01	0.00021055		0.0012801	0.00017871	0.000436313	0.000195439	0.000474387			0.00021055	0	0.0012801	0.00017871	0.000436313	0.000195439	0.000474387	0			0.00017871	0.000195439	0.00021055								PC+S	250000	0.4	S	0.01
	PC+S	50000	1	S	0.01	3.63344e-05		0.00279194	8.58822e-05	0.00149289	3.65873e-05	0.0015925			3.63344e-05	0	0.00279194	8.58822e-05	0.00149289	3.65873e-05	0.0015925	0			3.63344e-05	3.65873e-05	8.58822e-05								PC+S	50000	1	S	0.01
	PC+S	250000	1	S	0.01	-8.67581e-05		0.00122188	-7.75781e-05	0.000620638	-7.95896e-05	0.00064294			8.67581e-05	0	0.00122188	7.75781e-05	0.000620638	7.95896e-05	0.00064294	0			7.75781e-05	7.95896e-05	8.67581e-05								PC+S	250000	1	S	0.01
	PC+S	50000	0.001	S	0.05	0.0618037		0.064389	0.0615883	0.0591049	0.0633723	0.0605379			0.0618037	0	0.064389	0.0615883	0.0591049	0.0633723	0.0605379	0			0.0591049	0.0605379	0.0615883								PC+S	50000	0.001	S	0.05
	PC+S	250000	0.001	S	0.05	0.0163067		0.0186346	0.0172209	0.0183367	0.0200287	0.0162293			0.0163067	0	0.0186346	0.0172209	0.0183367	0.0200287	0.0162293	0			0.0162293	0.0163067	0.0172209								PC+S	250000	0.001	S	0.05
	PC+S	50000	0.005	S	0.05	0.0131134		0.0216117	0.0146289	0.0150797	0.013476	0.0155008			0.0131134	0	0.0216117	0.0146289	0.0150797	0.013476	0.0155008	0			0.0131134	0.013476	0.0146289								PC+S	50000	0.005	S	0.05
	PC+S	250000	0.005	S	0.05	0.00717143		0.00987589	0.00713861	0.00665186	0.00705197	0.00742783			0.00717143	0	0.00987589	0.00713861	0.00665186	0.00705197	0.00742783	0			0.00665186	0.00705197	0.00713861								PC+S	250000	0.005	S	0.05
	PC+S	50000	0.01	S	0.05	0.0106667		0.0160544	0.011038	0.0115213	0.0110454	0.0118214			0.0106667	0	0.0160544	0.011038	0.0115213	0.0110454	0.0118214	0			0.0106667	0.011038	0.0110454								PC+S	50000	0.01	S	0.05
	PC+S	250000	0.01	S	0.05	0.00681512		0.00958338	0.0069572	0.00709438	0.0068649	0.00710528			0.00681512	0	0.00958338	0.0069572	0.00709438	0.0068649	0.00710528	0			0.00681512	0.0068649	0.0069572								PC+S	250000	0.01	S	0.05
	PC+S	50000	0.05	S	0.05	0.00279251		0.00746811	0.00318551	0.00398091	0.00323685	0.00421372			0.00279251	0	0.00746811	0.00318551	0.00398091	0.00323685	0.00421372	0			0.00279251	0.00318551	0.00323685								PC+S	50000	0.05	S	0.05
	PC+S	250000	0.05	S	0.05	0.00234952		0.00478063	0.00257622	0.00300083	0.00260041	0.0030902			0.00234952	0	0.00478063	0.00257622	0.00300083	0.00260041	0.0030902	0			0.00234952	0.00257622	0.00260041								PC+S	250000	0.05	S	0.05
	PC+S	50000	0.1	S	0.05	9.8866e-05		0.00472056	0.000408999	0.00130373	0.000447019	0.0015518			9.8866e-05	0	0.00472056	0.000408999	0.00130373	0.000447019	0.0015518	0			9.8866e-05	0.000408999	0.000447019								PC+S	50000	0.1	S	0.05
	PC+S	250000	0.1	S	0.05	0.00114378		0.00355954	0.00131671	0.00180759	0.00133418	0.00190797			0.00114378	0	0.00355954	0.00131671	0.00180759	0.00133418	0.00190797	0			0.00114378	0.00131671	0.00133418								PC+S	250000	0.1	S	0.05
	PC+S	50000	0.4	S	0.05	-0.00181249		0.00295229	-0.00137976	-0.00035048	-0.00138423	-4.94559e-05			0.00181249	0	0.00295229	0.00137976	0.00035048	0.00138423	4.94559e-05	0			4.94559e-05	0.00035048	0.00137976								PC+S	50000	0.4	S	0.05
	PC+S	250000	0.4	S	0.05	-0.00065168		0.00171533	-0.000512753	4.1621e-05	-0.000498163	0.000159237			0.00065168	0	0.00171533	0.000512753	4.1621e-05	0.000498163	0.000159237	0			4.1621e-05	0.000159237	0.000498163								PC+S	250000	0.4	S	0.05
	PC+S	50000	1	S	0.05	-0.00184021		0.00376078	-0.001774	0.00127658	-0.00180738	0.00143556			0.00184021	0	0.00376078	0.001774	0.00127658	0.00180738	0.00143556	0			0.00127658	0.00143556	0.001774								PC+S	50000	1	S	0.05
	PC+S	250000	1	S	0.05	-0.00107791		0.00163834	-0.00108686	0.000493494	-0.00106189	0.000505173			0.00107791	0	0.00163834	0.00108686	0.000493494	0.00106189	0.000505173	0			0.000493494	0.000505173	0.00106189								PC+S	250000	1	S	0.05
	G+S	50000	0.001	S	0.01	0.00333537		0.0142379	0.00624214	0.0119743	0.00242883	0.00530448			0.00333537	0	0.0142379	0.00624214	0.0119743	0.00242883	0.00530448	0			0.00242883	0.00333537	0.00530448								G+S	50000	0.001	S	0.01
	G+S	250000	0.001	S	0.01	0.000272325		0.00261259	-5.38326e-05	0.00274448	0.00103962	0.000724158			0.000272325	0	0.00261259	5.38326e-05	0.00274448	0.00103962	0.000724158	0			5.38326e-05	0.000272325	0.000724158								G+S	250000	0.001	S	0.01
	G+S	50000	0.005	S	0.01	0.00109441		0.00498822	0.000479261	0.000643884	0.00377458	0.000568984			0.00109441	0	0.00498822	0.000479261	0.000643884	0.00377458	0.000568984	0			0.000479261	0.000568984	0.000643884								G+S	50000	0.005	S	0.01
	G+S	250000	0.005	S	0.01	0.000364413		0.00134467	-0.000342604	4.40949e-05	0.000910798	-8.94327e-05			0.000364413	0	0.00134467	0.000342604	4.40949e-05	0.000910798	8.94327e-05	0			4.40949e-05	8.94327e-05	0.000342604								G+S	250000	0.005	S	0.01
	G+S	50000	0.01	S	0.01	0.00182535		0.0053232	0.00154329	0.001931	0.00495794	0.00164568			0.00182535	0	0.0053232	0.00154329	0.001931	0.00495794	0.00164568	0			0.00154329	0.00164568	0.00182535								G+S	50000	0.01	S	0.01
	G+S	250000	0.01	S	0.01	0.000592366		0.00202469	0.000542381	0.000551693	0.0016389	0.00055396			0.000592366	0	0.00202469	0.000542381	0.000551693	0.0016389	0.00055396	0			0.000542381	0.000551693	0.00055396								G+S	250000	0.01	S	0.01
	G+S	50000	0.05	S	0.01	0.000553024		0.0054241	0.000352759	0.000365989	0.00396304	0.000369076			0.000553024	0	0.0054241	0.000352759	0.000365989	0.00396304	0.000369076	0			0.000352759	0.000365989	0.000369076								G+S	50000	0.05	S	0.01
	G+S	250000	0.05	S	0.01	0.000447252		0.00249799	0.000328251	0.000340265	0.00186772	0.000341189			0.000447252	0	0.00249799	0.000328251	0.000340265	0.00186772	0.000341189	0			0.000328251	0.000340265	0.000341189								G+S	250000	0.05	S	0.01
	G+S	50000	0.1	S	0.01	-0.000183575		0.00502223	-0.000227545	-0.000198896	0.00369222	-0.000198105			0.000183575	0	0.00502223	0.000227545	0.000198896	0.00369222	0.000198105	0			0.000183575	0.000198105	0.000198896								G+S	50000	0.1	S	0.01
	G+S	250000	0.1	S	0.01	0.000185085		0.00252149	0.000125088	0.000133	0.00188775	0.00013367			0.000185085	0	0.00252149	0.000125088	0.000133	0.00188775	0.00013367	0			0.000125088	0.000133	0.00013367								G+S	250000	0.1	S	0.01
	G+S	50000	0.4	S	0.01	-0.000317877		0.00610867	-0.000329141	-0.000306881	0.00429855	-0.000304353			0.000317877	0	0.00610867	0.000329141	0.000306881	0.00429855	0.000304353	0			0.000304353	0.000306881	0.000317877								G+S	50000	0.4	S	0.01
	G+S	250000	0.4	S	0.01	6.96292e-05		0.00294369	1.02207e-05	1.32272e-05	0.00211884	1.40266e-05			6.96292e-05	0	0.00294369	1.02207e-05	1.32272e-05	0.00211884	1.40266e-05	0			1.02207e-05	1.32272e-05	1.40266e-05								G+S	250000	0.4	S	0.01
	G+S	50000	1	S	0.01	-3.28234e-05		0.00867013	-3.34899e-05	-4.25246e-06	0.00604648	-2.03906e-06			3.28234e-05	0	0.00867013	3.34899e-05	4.25246e-06	0.00604648	2.03906e-06	0			2.03906e-06	4.25246e-06	3.28234e-05								G+S	50000	1	S	0.01
	G+S	250000	1	S	0.01	-3.73439e-05		0.00365665	-3.62274e-05	-3.30195e-05	0.00263097	-3.22571e-05			3.73439e-05	0	0.00365665	3.62274e-05	3.30195e-05	0.00263097	3.22571e-05	0			3.22571e-05	3.30195e-05	3.62274e-05								G+S	250000	1	S	0.01
	G+S	50000	0.001	S	0.05	0.0263924		0.0344189	0.0369426	0.0398139	0.0371106	0.0378324			0.0263924	0	0.0344189	0.0369426	0.0398139	0.0371106	0.0378324	0			0.0263924	0.0344189	0.0369426								G+S	50000	0.001	S	0.05
	G+S	250000	0.001	S	0.05	0.0226103		0.0252048	0.0277234	0.0262134	0.027992	0.0244939			0.0226103	0	0.0252048	0.0277234	0.0262134	0.027992	0.0244939	0			0.0226103	0.0244939	0.0252048								G+S	250000	0.001	S	0.05
	G+S	50000	0.005	S	0.05	0.00668498		0.0133377	0.00672586	0.00707316	0.0121611	0.00680703			0.00668498	0	0.0133377	0.00672586	0.00707316	0.0121611	0.00680703	0			0.00668498	0.00672586	0.00680703								G+S	50000	0.005	S	0.05
	G+S	250000	0.005	S	0.05	0.00968341		0.0132154	0.00770333	0.0060895	0.00876643	0.00616137			0.00968341	0	0.0132154	0.00770333	0.0060895	0.00876643	0.00616137	0			0.0060895	0.00616137	0.00770333								G+S	250000	0.005	S	0.05
	G+S	50000	0.01	S	0.05	0.00985979		0.0168627	0.01243	0.0124253	0.0182007	0.012438			0.00985979	0	0.0168627	0.01243	0.0124253	0.0182007	0.012438	0			0.00985979	0.0124253	0.01243								G+S	50000	0.01	S	0.05
	G+S	250000	0.01	S	0.05	0.0121801		0.0169708	0.0131845	0.0132043	0.0160286	0.0132211			0.0121801	0	0.0169708	0.0131845	0.0132043	0.0160286	0.0132211	0			0.0121801	0.0131845	0.0132043								G+S	250000	0.01	S	0.05
	G+S	50000	0.05	S	0.05	0.00199589		0.0114017	0.002983	0.00304388	0.0105364	0.00304403			0.00199589	0	0.0114017	0.002983	0.00304388	0.0105364	0.00304403	0			0.00199589	0.002983	0.00304388								G+S	50000	0.05	S	0.05
	G+S	250000	0.05	S	0.05	0.00479412		0.00961715	0.00460964	0.00462296	0.00843222	0.00462613			0.00479412	0	0.00961715	0.00460964	0.00462296	0.00843222	0.00462613	0			0.00460964	0.00462296	0.00462613								G+S	250000	0.05	S	0.05
	G+S	50000	0.1	S	0.05	-4.00946e-05		0.010239	0.000998224	0.00104984	0.00919785	0.00105599			4.00946e-05	0	0.010239	0.000998224	0.00104984	0.00919785	0.00105599	0			4.00946e-05	0.000998224	0.00104984								G+S	50000	0.1	S	0.05
	G+S	250000	0.1	S	0.05	0.00199198		0.00702757	0.00217786	0.00218925	0.00613631	0.00219025			0.00199198	0	0.00702757	0.00217786	0.00218925	0.00613631	0.00219025	0			0.00199198	0.00217786	0.00218925								G+S	250000	0.1	S	0.05
	G+S	50000	0.4	S	0.05	-0.00317668		0.00841169	-0.00270858	-0.00267133	0.0062421	-0.00266726			0.00317668	0	0.00841169	0.00270858	0.00267133	0.0062421	0.00266726	0			0.00266726	0.00267133	0.00270858								G+S	50000	0.4	S	0.05
	G+S	250000	0.4	S	0.05	-0.000527843		0.00496095	-0.000366856	-0.000356932	0.00391093	-0.000354173			0.000527843	0	0.00496095	0.000366856	0.000356932	0.00391093	0.000354173	0			0.000354173	0.000356932	0.000366856								G+S	250000	0.4	S	0.05
	G+S	50000	1	S	0.05	-0.000659692		0.0146862	-0.00066241	-0.000638209	0.0108077	-0.000635907			0.000659692	0	0.0146862	0.00066241	0.000638209	0.0108077	0.000635907	0			0.000635907	0.000638209	0.000659692								G+S	50000	1	S	0.05
	G+S	250000	1	S	0.05	0.000310839		0.00732743	0.000312647	0.000323603	0.00557303	0.000325563			0.000310839	0	0.00732743	0.000312647	0.000323603	0.00557303	0.000325563	0			0.000310839	0.000312647	0.000323603								G+S	250000	1	S	0.05
	PC	50000	0.001	S	0	0.0034302		0.00701292	0.0041462	0.00484717	0.00155717	0.00497011			0.0034302	0	0.00701292	0.0041462	0.00484717	0.00155717	0.00497011	0			0.00155717	0.0034302	0.0041462								PC	50000	0.001	S	0
	PC	250000	0.001	S	0	0.00107346		0.00166874	0.0009701	0.00101284	0.00076072	0.00121212			0.00107346	0	0.00166874	0.0009701	0.00101284	0.00076072	0.00121212	0			0.00076072	0.0009701	0.00101284								PC	250000	0.001	S	0
	PC	50000	0.005	S	0	0.000386292		0.00144848	0.000152042	0.000903689	0.000568424	0.000777918			0.000386292	0	0.00144848	0.000152042	0.000903689	0.000568424	0.000777918	0			0.000152042	0.000386292	0.000568424								PC	50000	0.005	S	0
	PC	250000	0.005	S	0	0.000528269		0.000863713	0.000564267	0.000478808	0.000502813	0.000493334			0.000528269	0	0.000863713	0.000564267	0.000478808	0.000502813	0.000493334	0			0.000478808	0.000493334	0.000502813								PC	250000	0.005	S	0
	PC	50000	0.01	S	0	0.000762367		0.00123583	0.000848047	0.0011094	0.000682794	0.000862462			0.000762367	0	0.00123583	0.000848047	0.0011094	0.000682794	0.000862462	0			0.000682794	0.000762367	0.000848047								PC	50000	0.01	S	0
	PC	250000	0.01	S	0	0.000257244		0.000643895	0.000302578	0.000279152	0.00028078	0.000346492			0.000257244	0	0.000643895	0.000302578	0.000279152	0.00028078	0.000346492	0			0.000257244	0.000279152	0.00028078								PC	250000	0.01	S	0
	PC	50000	0.05	S	0	0.00013817		0.000684418	0.000149258	0.000234955	0.00016129	0.000196429			0.00013817	0	0.000684418	0.000149258	0.000234955	0.00016129	0.000196429	0			0.00013817	0.000149258	0.00016129								PC	50000	0.05	S	0
	PC	250000	0.05	S	0	3.9656e-05		0.00021753	6.70837e-05	6.88768e-05	6.31741e-05	8.30434e-05			3.9656e-05	0	0.00021753	6.70837e-05	6.88768e-05	6.31741e-05	8.30434e-05	0			3.9656e-05	6.31741e-05	6.70837e-05								PC	250000	0.05	S	0
	PC	50000	0.1	S	0	0.000214787		0.000836883	0.000207853	0.000268283	0.000206379	0.000300237			0.000214787	0	0.000836883	0.000207853	0.000268283	0.000206379	0.000300237	0			0.000206379	0.000207853	0.000214787								PC	50000	0.1	S	0
	PC	250000	0.1	S	0	2.87666e-05		0.000149753	2.73986e-05	3.62711e-05	2.70896e-05	4.03158e-05			2.87666e-05	0	0.000149753	2.73986e-05	3.62711e-05	2.70896e-05	4.03158e-05	0			2.70896e-05	2.73986e-05	2.87666e-05								PC	250000	0.1	S	0
	PC	50000	0.4	S	0	0.000108441		0.000658576	0.000108494	0.000214718	9.82196e-05	0.000188243			0.000108441	0	0.000658576	0.000108494	0.000214718	9.82196e-05	0.000188243	0			9.82196e-05	0.000108441	0.000108494								PC	50000	0.4	S	0
	PC	250000	0.4	S	0	6.74612e-06		0.000144722	1.11756e-05	2.57503e-05	1.21299e-05	3.54757e-05			6.74612e-06	0	0.000144722	1.11756e-05	2.57503e-05	1.21299e-05	3.54757e-05	0			6.74612e-06	1.11756e-05	1.21299e-05								PC	250000	0.4	S	0
	PC	50000	1	S	0	1.22421e-05		0.000424026	1.30227e-05	0.000129284	1.37204e-05	0.000140443			1.22421e-05	0	0.000424026	1.30227e-05	0.000129284	1.37204e-05	0.000140443	0			1.22421e-05	1.30227e-05	1.37204e-05								PC	50000	1	S	0
	PC	250000	1	S	0	2.54605e-06		0.000138001	9.72897e-06	7.97479e-05	1.04922e-05	6.18678e-05			2.54605e-06	0	0.000138001	9.72897e-06	7.97479e-05	1.04922e-05	6.18678e-05	0			2.54605e-06	9.72897e-06	1.04922e-05								PC	250000	1	S	0
	GPC+S	50000	0.001	P	0.05	-0.00852453	0.0102108		0.0103173		-0.00935668				0.00852453	0.0102108	0	0.0103173	0	0.00935668	0	0			0.00852453	0.00935668	0.0102108								GPC+S	50000	0.001	P	0.05
	GPC+S	250000	0.001	P	0.05	0.00212371	0.0141226		0.0191894		-0.00163341				0.00212371	0.0141226	0	0.0191894	0	0.00163341	0	0			0.00163341	0.00212371	0.0141226								GPC+S	250000	0.001	P	0.05
	GPC+S	50000	0.005	P	0.05	0.0134669	0.0456397		0.0292461		0.0119955				0.0134669	0.0456397	0	0.0292461	0	0.0119955	0	0			0.0119955	0.0134669	0.0292461								GPC+S	50000	0.005	P	0.05
	GPC+S	250000	0.005	P	0.05	0.00165329	0.0305425		0.019384		0.00110748				0.00165329	0.0305425	0	0.019384	0	0.00110748	0	0			0.00110748	0.00165329	0.019384								GPC+S	250000	0.005	P	0.05
	GPC+S	50000	0.01	P	0.05	0.0047676	0.035723		0.0220413		0.00183813				0.0047676	0.035723	0	0.0220413	0	0.00183813	0	0			0.00183813	0.0047676	0.0220413								GPC+S	50000	0.01	P	0.05
	GPC+S	250000	0.01	P	0.05	0.00240492	0.0322977		0.020068		0.00140067				0.00240492	0.0322977	0	0.020068	0	0.00140067	0	0			0.00140067	0.00240492	0.020068								GPC+S	250000	0.01	P	0.05
	GPC+S	50000	0.05	P	0.05	0.00202629	0.0323099		0.0189935		-0.00129794				0.00202629	0.0323099	0	0.0189935	0	0.00129794	0	0			0.00129794	0.00202629	0.0189935								GPC+S	50000	0.05	P	0.05
	GPC+S	250000	0.05	P	0.05	-0.00154592	0.0266511		0.0155185		-0.00259173				0.00154592	0.0266511	0	0.0155185	0	0.00259173	0	0			0.00154592	0.00259173	0.0155185								GPC+S	250000	0.05	P	0.05
	GPC+S	50000	0.1	P	0.05	0.000973023	0.029692		0.0176511		-0.00234317				0.000973023	0.029692	0	0.0176511	0	0.00234317	0	0			0.000973023	0.00234317	0.0176511								GPC+S	50000	0.1	P	0.05
	GPC+S	250000	0.1	P	0.05	-0.00150545	0.0261939		0.0151933		-0.00253178				0.00150545	0.0261939	0	0.0151933	0	0.00253178	0	0			0.00150545	0.00253178	0.0151933								GPC+S	250000	0.1	P	0.05
	GPC+S	50000	0.4	P	0.05	-4.35302e-05	0.0271022		0.0165746		-0.00310227				4.35302e-05	0.0271022	0	0.0165746	0	0.00310227	0	0			4.35302e-05	0.00310227	0.0165746								GPC+S	50000	0.4	P	0.05
	GPC+S	250000	0.4	P	0.05	5.45228e-06	0.027088		0.0164653		-0.000837237				5.45228e-06	0.027088	0	0.0164653	0	0.000837237	0	0			5.45228e-06	0.000837237	0.0164653								GPC+S	250000	0.4	P	0.05
	GPC+S	50000	1	P	0.05	0.000613201	0.0286925		0.0220702		-0.00263848		0.0286946		0.000613201	0.0286925	0	0.0220702	0	0.00263848	0	0.0286946			0.000613201	0.00263848	0.0220702								GPC+S	50000	1	P	0.05
	GPC+S	250000	1	P	0.05	-0.000106783	0.0273541		0.021076		-0.000924299		0.027387		0.000106783	0.0273541	0	0.021076	0	0.000924299	0	0.027387			0.000106783	0.000924299	0.021076								GPC+S	250000	1	P	0.05
	GPC+S	50000	0.001	P	0.2	-0.0982026	-0.075993		-0.10442		-0.105091				0.0982026	0.075993	0	0.10442	0	0.105091	0	0			0.075993	0.0982026	0.10442								GPC+S	50000	0.001	P	0.2
	GPC+S	250000	0.001	P	0.2	0.00362212	0.0306159		-0.00655112		-0.0104371				0.00362212	0.0306159	0	0.00655112	0	0.0104371	0	0			0.00362212	0.00655112	0.0104371								GPC+S	250000	0.001	P	0.2
	GPC+S	50000	0.005	P	0.2	-0.0118571	0.0260599		-0.00115123		-0.0135431				0.0118571	0.0260599	0	0.00115123	0	0.0135431	0	0			0.00115123	0.0118571	0.0135431								GPC+S	50000	0.005	P	0.2
	GPC+S	250000	0.005	P	0.2	0.0133513	0.0447935		0.0206153		0.0123882				0.0133513	0.0447935	0	0.0206153	0	0.0123882	0	0			0.0123882	0.0133513	0.0206153								GPC+S	250000	0.005	P	0.2
	GPC+S	50000	0.01	P	0.2	-0.000107403	0.0396471		0.00774218		-0.00554666				0.000107403	0.0396471	0	0.00774218	0	0.00554666	0	0			0.000107403	0.00554666	0.00774218								GPC+S	50000	0.01	P	0.2
	GPC+S	250000	0.01	P	0.2	0.00253358	0.0341788		0.0116625		0.00119672				0.00253358	0.0341788	0	0.0116625	0	0.00119672	0	0			0.00119672	0.00253358	0.0116625								GPC+S	250000	0.01	P	0.2
	GPC+S	50000	0.05	P	0.2	-0.0115965	0.0211763		0.00562381		-0.0127382				0.0115965	0.0211763	0	0.00562381	0	0.0127382	0	0			0.00562381	0.0115965	0.0127382								GPC+S	50000	0.05	P	0.2
	GPC+S	250000	0.05	P	0.2	-0.000571885	0.0292148		0.0129719		-0.00291136				0.000571885	0.0292148	0	0.0129719	0	0.00291136	0	0			0.000571885	0.00291136	0.0129719								GPC+S	250000	0.05	P	0.2
	GPC+S	50000	0.1	P	0.2	-0.00329785	0.0280042		0.0143769		-0.00633132				0.00329785	0.0280042	0	0.0143769	0	0.00633132	0	0			0.00329785	0.00633132	0.0143769								GPC+S	50000	0.1	P	0.2
	GPC+S	250000	0.1	P	0.2	-0.0013689	0.0274757		0.0159135		-0.00224406				0.0013689	0.0274757	0	0.0159135	0	0.00224406	0	0			0.0013689	0.00224406	0.0159135								GPC+S	250000	0.1	P	0.2
	GPC+S	50000	0.4	P	0.2	0.000918498	0.0309343		0.0216167		-0.00284909				0.000918498	0.0309343	0	0.0216167	0	0.00284909	0	0			0.000918498	0.00284909	0.0216167								GPC+S	50000	0.4	P	0.2
	GPC+S	250000	0.4	P	0.2	0.00131504	0.0291872		0.021613		0.000141846				0.00131504	0.0291872	0	0.021613	0	0.000141846	0	0			0.000141846	0.00131504	0.021613								GPC+S	250000	0.4	P	0.2
	GPC+S	50000	1	P	0.2	-0.00123315	0.0239466		0.0269364		-0.00454024		0.0283097		0.00123315	0.0239466	0	0.0269364	0	0.00454024	0	0.0283097			0.00123315	0.00454024	0.0239466								GPC+S	50000	1	P	0.2
	GPC+S	250000	1	P	0.2	0.000417678	0.0226753		0.0279517		-0.000617972		0.028379		0.000417678	0.0226753	0	0.0279517	0	0.000617972	0	0.028379			0.000417678	0.000617972	0.0226753								GPC+S	250000	1	P	0.2
	GPC	50000	0.001	P	0.05	-0.0227029	-0.0219324		0.0157877		-0.0228054				0.0227029	0.0219324	0	0.0157877	0	0.0228054	0	0			0.0157877	0.0219324	0.0227029								GPC	50000	0.001	P	0.05
	GPC	250000	0.001	P	0.05	0.01576	0.00916985		0.0467751		0.0129989				0.01576	0.00916985	0	0.0467751	0	0.0129989	0	0			0.00916985	0.0129989	0.01576								GPC	250000	0.001	P	0.05
	GPC	50000	0.005	P	0.05	0.0146102	0.0151354		0.0435772		0.0152783				0.0146102	0.0151354	0	0.0435772	0	0.0152783	0	0			0.0146102	0.0151354	0.0152783								GPC	50000	0.005	P	0.05
	GPC	250000	0.005	P	0.05	0.00387213	0.00349129		0.0320106		0.00556325				0.00387213	0.00349129	0	0.0320106	0	0.00556325	0	0			0.00349129	0.00387213	0.00556325								GPC	250000	0.005	P	0.05
	GPC	50000	0.01	P	0.05	-0.0135046	-0.0123912		0.0141807		-0.0138124				0.0135046	0.0123912	0	0.0141807	0	0.0138124	0	0			0.0123912	0.0135046	0.0138124								GPC	50000	0.01	P	0.05
	GPC	250000	0.01	P	0.05	0.00730627	0.0074398		0.0337572		0.00680097				0.00730627	0.0074398	0	0.0337572	0	0.00680097	0	0			0.00680097	0.00730627	0.0074398								GPC	250000	0.01	P	0.05
	GPC	50000	0.05	P	0.05	-0.0031451	-0.00297186		0.0217386		-0.00381748				0.0031451	0.00297186	0	0.0217386	0	0.00381748	0	0			0.00297186	0.0031451	0.00381748								GPC	50000	0.05	P	0.05
	GPC	250000	0.05	P	0.05	-0.000721665	-0.000660139		0.0239766		-0.000989791				0.000721665	0.000660139	0	0.0239766	0	0.000989791	0	0			0.000660139	0.000721665	0.000989791								GPC	250000	0.05	P	0.05
	GPC	50000	0.1	P	0.05	-0.00120981	-0.000975959		0.0226869		-0.00224911				0.00120981	0.000975959	0	0.0226869	0	0.00224911	0	0			0.000975959	0.00120981	0.00224911								GPC	50000	0.1	P	0.05
	GPC	250000	0.1	P	0.05	-0.000473769	-0.000459873		0.02299		-0.000657445				0.000473769	0.000459873	0	0.02299	0	0.000657445	0	0			0.000459873	0.000473769	0.000657445								GPC	250000	0.1	P	0.05
	GPC	50000	0.4	P	0.05	-0.00109748	-0.000942863		0.0209845		-0.00227403				0.00109748	0.000942863	0	0.0209845	0	0.00227403	0	0			0.000942863	0.00109748	0.00227403								GPC	50000	0.4	P	0.05
	GPC	250000	0.4	P	0.05	-0.000182386	-0.000164178		0.0222687		-0.000398037				0.000182386	0.000164178	0	0.0222687	0	0.000398037	0	0			0.000164178	0.000182386	0.000398037								GPC	250000	0.4	P	0.05
	GPC	50000	1	P	0.05	-0.00232375	-0.00221846		0.025391		-0.00375857		-0.00215458		0.00232375	0.00221846	0	0.025391	0	0.00375857	0	0.00215458			0.00215458	0.00221846	0.00232375								GPC	50000	1	P	0.05
	GPC	250000	1	P	0.05	0.000292963	0.000305453		0.0282738		3.88341e-05		0.000303353		0.000292963	0.000305453	0	0.0282738	0	3.88341e-05	0	0.000303353			3.88341e-05	0.000292963	0.000303353								GPC	250000	1	P	0.05
	GPC	50000	0.001	P	0.2	-0.148769	-0.148029		-0.131707		-0.133791				0.148769	0.148029	0	0.131707	0	0.133791	0	0			0.131707	0.133791	0.148029								GPC	50000	0.001	P	0.2
	GPC	250000	0.001	P	0.2	-0.0236425	-0.0297375		-0.0466214		-0.0298689				0.0236425	0.0297375	0	0.0466214	0	0.0298689	0	0			0.0236425	0.0297375	0.0298689								GPC	250000	0.001	P	0.2
	GPC	50000	0.005	P	0.2	-0.00149153	-0.000644226		0.0138011		0.00661848				0.00149153	0.000644226	0	0.0138011	0	0.00661848	0	0			0.000644226	0.00149153	0.00661848								GPC	50000	0.005	P	0.2
	GPC	250000	0.005	P	0.2	-0.0111657	-0.0126496		-0.00439197		-0.0114199				0.0111657	0.0126496	0	0.00439197	0	0.0114199	0	0			0.00439197	0.0111657	0.0114199								GPC	250000	0.005	P	0.2
	GPC	50000	0.01	P	0.2	0.00258997	0.00316875		0.00611809		-0.00246883				0.00258997	0.00316875	0	0.00611809	0	0.00246883	0	0			0.00246883	0.00258997	0.00316875								GPC	50000	0.01	P	0.2
	GPC	250000	0.01	P	0.2	-0.00460364	-0.00508192		0.00274015		-0.00582005				0.00460364	0.00508192	0	0.00274015	0	0.00582005	0	0			0.00274015	0.00460364	0.00508192								GPC	250000	0.01	P	0.2
	GPC	50000	0.05	P	0.2	0.00634606	0.00675777		0.0178311		0.00369512				0.00634606	0.00675777	0	0.0178311	0	0.00369512	0	0			0.00369512	0.00634606	0.00675777								GPC	50000	0.05	P	0.2
	GPC	250000	0.05	P	0.2	-0.00194352	-0.000975588		0.0121303		-0.00151225				0.00194352	0.000975588	0	0.0121303	0	0.00151225	0	0			0.000975588	0.00151225	0.00194352								GPC	250000	0.05	P	0.2
	GPC	50000	0.1	P	0.2	0.00436	0.00449448		0.0179157		0.00106417				0.00436	0.00449448	0	0.0179157	0	0.00106417	0	0			0.00106417	0.00436	0.00449448								GPC	50000	0.1	P	0.2
	GPC	250000	0.1	P	0.2	0.00328103	0.00392513		0.0189937		0.00304735				0.00328103	0.00392513	0	0.0189937	0	0.00304735	0	0			0.00304735	0.00328103	0.00392513								GPC	250000	0.1	P	0.2
	GPC	50000	0.4	P	0.2	0.00646714	0.0065145		0.0265705		0.00553039				0.00646714	0.0065145	0	0.0265705	0	0.00553039	0	0			0.00553039	0.00646714	0.0065145								GPC	50000	0.4	P	0.2
	GPC	250000	0.4	P	0.2	-0.000966487	-0.000935293		0.0193615		-0.000979082				0.000966487	0.000935293	0	0.0193615	0	0.000979082	0	0			0.000935293	0.000966487	0.000979082								GPC	250000	0.4	P	0.2
	GPC	50000	1	P	0.2	0.00318298	0.00321357		0.0303712		0.00207832		0.00362859		0.00318298	0.00321357	0	0.0303712	0	0.00207832	0	0.00362859			0.00207832	0.00318298	0.00321357								GPC	50000	1	P	0.2
	GPC	250000	1	P	0.2	0.000827183	0.000841671		0.0279074		0.000582635		0.000891869		0.000827183	0.000841671	0	0.0279074	0	0.000582635	0	0.000891869			0.000582635	0.000827183	0.000841671								GPC	250000	1	P	0.2
	S	50000	0.001	P	0	0.0562167	0.0833535		0.0675659		0.0673564				0.0562167	0.0833535	0	0.0675659	0	0.0673564	0	0			0.0562167	0.0673564	0.0675659								S	50000	0.001	P	0
	S	250000	0.001	P	0	0.0833907	0.0858344		0.0526383		0.0594571				0.0833907	0.0858344	0	0.0526383	0	0.0594571	0	0			0.0526383	0.0594571	0.0833907								S	250000	0.001	P	0
	S	50000	0.005	P	0	0.0158688	0.0272942		0.0199692		0.019346				0.0158688	0.0272942	0	0.0199692	0	0.019346	0	0			0.0158688	0.019346	0.0199692								S	50000	0.005	P	0
	S	250000	0.005	P	0	0.010823	0.0384789		0.0126983		0.0146566				0.010823	0.0384789	0	0.0126983	0	0.0146566	0	0			0.010823	0.0126983	0.0146566								S	250000	0.005	P	0
	S	50000	0.01	P	0	0.0180352	0.047389		0.0125009		0.0124406				0.0180352	0.047389	0	0.0125009	0	0.0124406	0	0			0.0124406	0.0125009	0.0180352								S	50000	0.01	P	0
	S	250000	0.01	P	0	0.00314213	0.0207971		0.00477254		0.00172469				0.00314213	0.0207971	0	0.00477254	0	0.00172469	0	0			0.00172469	0.00314213	0.00477254								S	250000	0.01	P	0
	S	50000	0.05	P	0	0.00374397	0.0342907		0.00403117		0.0039475				0.00374397	0.0342907	0	0.00403117	0	0.0039475	0	0			0.00374397	0.0039475	0.00403117								S	50000	0.05	P	0
	S	250000	0.05	P	0	0.00258075	0.0349469		0.00351226		0.00371598				0.00258075	0.0349469	0	0.00351226	0	0.00371598	0	0			0.00258075	0.00351226	0.00371598								S	250000	0.05	P	0
	S	50000	0.1	P	0	0.00830458	0.0398484		0.00789217		0.00804496				0.00830458	0.0398484	0	0.00789217	0	0.00804496	0	0			0.00789217	0.00804496	0.00830458								S	50000	0.1	P	0
	S	250000	0.1	P	0	0.00115023	0.0316051		0.00183622		0.00108659				0.00115023	0.0316051	0	0.00183622	0	0.00108659	0	0			0.00108659	0.00115023	0.00183622								S	250000	0.1	P	0
	S	50000	0.4	P	0	0.00396063	0.0334498		0.00405343		0.00365139				0.00396063	0.0334498	0	0.00405343	0	0.00365139	0	0			0.00365139	0.00396063	0.00405343								S	50000	0.4	P	0
	S	250000	0.4	P	0	0.0010179	0.0307575		0.00109682		0.000870639				0.0010179	0.0307575	0	0.00109682	0	0.000870639	0	0			0.000870639	0.0010179	0.00109682								S	250000	0.4	P	0
	S	50000	1	P	0	0.0022068	0.0340077		0.00229449		0.00237823		0.0339817		0.0022068	0.0340077	0	0.00229449	0	0.00237823	0	0.0339817			0.0022068	0.00229449	0.00237823								S	50000	1	P	0
	S	250000	1	P	0	0.000619668	0.0298714		0.000637064		0.000531293		0.0303579		0.000619668	0.0298714	0	0.000637064	0	0.000531293	0	0.0303579			0.000531293	0.000619668	0.000637064								S	250000	1	P	0
	GP+S	50000	0.001	P	0.05	-0.0250141	-0.013032		-0.0283629		-0.0277871				0.0250141	0.013032	0	0.0283629	0	0.0277871	0	0			0.013032	0.0250141	0.0277871								GP+S	50000	0.001	P	0.05
	GP+S	250000	0.001	P	0.05	0.00768379	0.0131385		0.00537946		0.00786361				0.00768379	0.0131385	0	0.00537946	0	0.00786361	0	0			0.00537946	0.00768379	0.00786361								GP+S	250000	0.001	P	0.05
	GP+S	50000	0.005	P	0.05	0.0123562	0.045128		0.0136496		0.0107241				0.0123562	0.045128	0	0.0136496	0	0.0107241	0	0			0.0107241	0.0123562	0.0136496								GP+S	50000	0.005	P	0.05
	GP+S	250000	0.005	P	0.05	-0.0186205	0.0153036		-0.0134892		-0.0135235				0.0186205	0.0153036	0	0.0134892	0	0.0135235	0	0			0.0134892	0.0135235	0.0153036								GP+S	250000	0.005	P	0.05
	GP+S	50000	0.01	P	0.05	0.0155871	0.057141		0.0186284		0.0147937				0.0155871	0.057141	0	0.0186284	0	0.0147937	0	0			0.0147937	0.0155871	0.0186284								GP+S	50000	0.01	P	0.05
	GP+S	250000	0.01	P	0.05	-0.00235785	0.0298409		-0.00162276		-0.00295415				0.00235785	0.0298409	0	0.00162276	0	0.00295415	0	0			0.00162276	0.00235785	0.00295415								GP+S	250000	0.01	P	0.05
	GP+S	50000	0.05	P	0.05	-8.8347e-05	0.0325448		0.000369496		-0.00321761				8.8347e-05	0.0325448	0	0.000369496	0	0.00321761	0	0			8.8347e-05	0.000369496	0.00321761								GP+S	50000	0.05	P	0.05
	GP+S	250000	0.05	P	0.05	-0.000613613	0.029546		-0.00035868		-0.00145799				0.000613613	0.029546	0	0.00035868	0	0.00145799	0	0			0.00035868	0.000613613	0.00145799								GP+S	250000	0.05	P	0.05
	GP+S	50000	0.1	P	0.05	0.0022036	0.0335757		0.00277991		-0.00100648				0.0022036	0.0335757	0	0.00277991	0	0.00100648	0	0			0.00100648	0.0022036	0.00277991								GP+S	50000	0.1	P	0.05
	GP+S	250000	0.1	P	0.05	-4.72897e-05	0.0297436		0.000180866		-0.000926702				4.72897e-05	0.0297436	0	0.000180866	0	0.000926702	0	0			4.72897e-05	0.000180866	0.000926702								GP+S	250000	0.1	P	0.05
	GP+S	50000	0.4	P	0.05	0.000987214	0.0302772		0.00117215		-0.00195963				0.000987214	0.0302772	0	0.00117215	0	0.00195963	0	0			0.000987214	0.00117215	0.00195963								GP+S	50000	0.4	P	0.05
	GP+S	250000	0.4	P	0.05	8.21948e-05	0.0292		0.000177339		-0.000688765				8.21948e-05	0.0292	0	0.000177339	0	0.000688765	0	0			8.21948e-05	0.000177339	0.000688765								GP+S	250000	0.4	P	0.05
	GP+S	50000	1	P	0.05	0.000701756	0.030531		0.000861341		-0.00244246		0.0310189		0.000701756	0.030531	0	0.000861341	0	0.00244246	0	0.0310189			0.000701756	0.000861341	0.00244246								GP+S	50000	1	P	0.05
	GP+S	250000	1	P	0.05	-0.000462469	0.0292043		-0.000376974		-0.0012624		0.0293434		0.000462469	0.0292043	0	0.000376974	0	0.0012624	0	0.0293434			0.000376974	0.000462469	0.0012624								GP+S	250000	1	P	0.05
	GP+S	50000	0.001	P	0.2	-0.119545	-0.0945118		-0.127635		-0.130555				0.119545	0.0945118	0	0.127635	0	0.130555	0	0			0.0945118	0.119545	0.127635								GP+S	50000	0.001	P	0.2
	GP+S	250000	0.001	P	0.2	-0.0262981	-0.00456515		-0.0274639		-0.0296672				0.0262981	0.00456515	0	0.0274639	0	0.0296672	0	0			0.00456515	0.0262981	0.0274639								GP+S	250000	0.001	P	0.2
	GP+S	50000	0.005	P	0.2	-0.00968696	0.025923		-0.00860706		-0.0131649				0.00968696	0.025923	0	0.00860706	0	0.0131649	0	0			0.00860706	0.00968696	0.0131649								GP+S	50000	0.005	P	0.2
	GP+S	250000	0.005	P	0.2	0.00208932	0.0356964		0.00312446		0.00199326				0.00208932	0.0356964	0	0.00312446	0	0.00199326	0	0			0.00199326	0.00208932	0.00312446								GP+S	250000	0.005	P	0.2
	GP+S	50000	0.01	P	0.2	-0.00121585	0.0362942		-0.00148609		-0.00571976				0.00121585	0.0362942	0	0.00148609	0	0.00571976	0	0			0.00121585	0.00148609	0.00571976								GP+S	50000	0.01	P	0.2
	GP+S	250000	0.01	P	0.2	-0.0052728	0.0309648		-0.00497488		-0.00642613				0.0052728	0.0309648	0	0.00497488	0	0.00642613	0	0			0.00497488	0.0052728	0.00642613								GP+S	250000	0.01	P	0.2
	GP+S	50000	0.05	P	0.2	-0.00259678	0.0303272		-0.00144379		-0.00574352				0.00259678	0.0303272	0	0.00144379	0	0.00574352	0	0			0.00144379	0.00259678	0.00574352								GP+S	50000	0.05	P	0.2
	GP+S	250000	0.05	P	0.2	0.00197277	0.0361615		0.00157287		-2.54888e-05				0.00197277	0.0361615	0	0.00157287	0	2.54888e-05	0	0			2.54888e-05	0.00157287	0.00197277								GP+S	250000	0.05	P	0.2
	GP+S	50000	0.1	P	0.2	0.00130211	0.032859		0.00184291		-0.00229715				0.00130211	0.032859	0	0.00184291	0	0.00229715	0	0			0.00130211	0.00184291	0.00229715								GP+S	50000	0.1	P	0.2
	GP+S	250000	0.1	P	0.2	5.64254e-05	0.033002		0.000298603		-0.00109203				5.64254e-05	0.033002	0	0.000298603	0	0.00109203	0	0			5.64254e-05	0.000298603	0.00109203								GP+S	250000	0.1	P	0.2
	GP+S	50000	0.4	P	0.2	-0.000290019	0.0296659		0.000436633		-0.00294831				0.000290019	0.0296659	0	0.000436633	0	0.00294831	0	0			0.000290019	0.000436633	0.00294831								GP+S	50000	0.4	P	0.2
	GP+S	250000	0.4	P	0.2	-0.000194298	0.0309706		-0.000329365		-0.00131617				0.000194298	0.0309706	0	0.000329365	0	0.00131617	0	0			0.000194298	0.000329365	0.00131617								GP+S	250000	0.4	P	0.2
	GP+S	50000	1	P	0.2	0.00172318	0.0321268		0.00210242		-0.00161949		0.0318918		0.00172318	0.0321268	0	0.00210242	0	0.00161949	0	0.0318918			0.00161949	0.00172318	0.00210242								GP+S	50000	1	P	0.2
	GP+S	250000	1	P	0.2	-7.6164e-05	0.0313048		9.75413e-05		-0.000890862		0.0308367		7.6164e-05	0.0313048	0	9.75413e-05	0	0.000890862	0	0.0308367			7.6164e-05	9.75413e-05	0.000890862								GP+S	250000	1	P	0.2
	GC+S	50000	0.001	P	0	0.018011	0.0199918		0.0759146		0.0208253				0.018011	0.0199918	0	0.0759146	0	0.0208253	0	0			0.018011	0.0199918	0.0208253								GC+S	50000	0.001	P	0
	GC+S	250000	0.001	P	0	0.0432349	0.0599038		0.102243		0.0395949				0.0432349	0.0599038	0	0.102243	0	0.0395949	0	0			0.0395949	0.0432349	0.0599038								GC+S	250000	0.001	P	0
	GC+S	50000	0.005	P	0	0.0197734	0.0456577		0.076293		0.0192505				0.0197734	0.0456577	0	0.076293	0	0.0192505	0	0			0.0192505	0.0197734	0.0456577								GC+S	50000	0.005	P	0
	GC+S	250000	0.005	P	0	0.010308	0.0327139		0.0695013		0.0111797				0.010308	0.0327139	0	0.0695013	0	0.0111797	0	0			0.010308	0.0111797	0.0327139								GC+S	250000	0.005	P	0
	GC+S	50000	0.01	P	0	0.0181347	0.0420343		0.0720288		0.0170799				0.0181347	0.0420343	0	0.0720288	0	0.0170799	0	0			0.0170799	0.0181347	0.0420343								GC+S	50000	0.01	P	0
	GC+S	250000	0.01	P	0	0.00757118	0.0339021		0.0659566		0.00775394				0.00757118	0.0339021	0	0.0659566	0	0.00775394	0	0			0.00757118	0.00775394	0.0339021								GC+S	250000	0.01	P	0
	GC+S	50000	0.05	P	0	0.00501888	0.030782		0.0537159		0.00366252				0.00501888	0.030782	0	0.0537159	0	0.00366252	0	0			0.00366252	0.00501888	0.030782								GC+S	50000	0.05	P	0
	GC+S	250000	0.05	P	0	0.00363426	0.0330185		0.0543411		0.00251906				0.00363426	0.0330185	0	0.0543411	0	0.00251906	0	0			0.00251906	0.00363426	0.0330185								GC+S	250000	0.05	P	0
	GC+S	50000	0.1	P	0	0.00531654	0.0300616		0.0500263		0.00375557				0.00531654	0.0300616	0	0.0500263	0	0.00375557	0	0			0.00375557	0.00531654	0.0300616								GC+S	50000	0.1	P	0
	GC+S	250000	0.1	P	0	0.00239117	0.0306306		0.05		0.00185748				0.00239117	0.0306306	0	0.05	0	0.00185748	0	0			0.00185748	0.00239117	0.0306306								GC+S	250000	0.1	P	0
	GC+S	50000	0.4	P	0	0.00277795	0.0294016		0.0450381		0.00176259				0.00277795	0.0294016	0	0.0450381	0	0.00176259	0	0			0.00176259	0.00277795	0.0294016								GC+S	50000	0.4	P	0
	GC+S	250000	0.4	P	0	0.00062156	0.0286022		0.044799		0.000385128				0.00062156	0.0286022	0	0.044799	0	0.000385128	0	0			0.000385128	0.00062156	0.0286022								GC+S	250000	0.4	P	0
	GC+S	50000	1	P	0	0.00222324	0.0260006		0.0571543		0.00107748		0.0306727		0.00222324	0.0260006	0	0.0571543	0	0.00107748	0	0.0306727			0.00107748	0.00222324	0.0260006								GC+S	50000	1	P	0
	GC+S	250000	1	P	0	0.000462295	0.0253402		0.0560715		0.000242719		0.0292438		0.000462295	0.0253402	0	0.0560715	0	0.000242719	0	0.0292438			0.000242719	0.000462295	0.0253402								GC+S	250000	1	P	0
	PC+S	50000	0.001	P	0.05	-0.0107038	-0.00717563		-0.0073388		-0.0170622				0.0107038	0.00717563	0	0.0073388	0	0.0170622	0	0			0.00717563	0.0073388	0.0107038								PC+S	50000	0.001	P	0.05
	PC+S	250000	0.001	P	0.05	-0.00323834	0.0115352		-0.00068597		-0.00232463				0.00323834	0.0115352	0	0.00068597	0	0.00232463	0	0			0.00068597	0.00232463	0.00323834								PC+S	250000	0.001	P	0.05
	PC+S	50000	0.005	P	0.05	0.00596769	0.0355494		0.0201523		0.00675416				0.00596769	0.0355494	0	0.0201523	0	0.00675416	0	0			0.00596769	0.00675416	0.0201523								PC+S	50000	0.005	P	0.05
	PC+S	250000	0.005	P	0.05	-0.007348	0.0300042		0.0104345		-0.00550658				0.007348	0.0300042	0	0.0104345	0	0.00550658	0	0			0.00550658	0.007348	0.0104345								PC+S	250000	0.005	P	0.05
	PC+S	50000	0.01	P	0.05	0.00101778	0.034062		0.0157388		0.000566159				0.00101778	0.034062	0	0.0157388	0	0.000566159	0	0			0.000566159	0.00101778	0.0157388								PC+S	50000	0.01	P	0.05
	PC+S	250000	0.01	P	0.05	-0.0101692	0.02759		0.00776289		-0.00864111				0.0101692	0.02759	0	0.00776289	0	0.00864111	0	0			0.00776289	0.00864111	0.0101692								PC+S	250000	0.01	P	0.05
	PC+S	50000	0.05	P	0.05	0.0021739	0.0361338		0.016629		0.00210293				0.0021739	0.0361338	0	0.016629	0	0.00210293	0	0			0.00210293	0.0021739	0.016629								PC+S	50000	0.05	P	0.05
	PC+S	250000	0.05	P	0.05	9.23932e-05	0.0340099		0.0139179		9.43348e-05				9.23932e-05	0.0340099	0	0.0139179	0	9.43348e-05	0	0			9.23932e-05	9.43348e-05	0.0139179								PC+S	250000	0.05	P	0.05
	PC+S	50000	0.1	P	0.05	0.00233398	0.0340967		0.0160879		0.00228758				0.00233398	0.0340967	0	0.0160879	0	0.00228758	0	0			0.00228758	0.00233398	0.0160879								PC+S	50000	0.1	P	0.05
	PC+S	250000	0.1	P	0.05	0.00107518	0.0335028		0.0145112		0.00106371				0.00107518	0.0335028	0	0.0145112	0	0.00106371	0	0			0.00106371	0.00107518	0.0145112								PC+S	250000	0.1	P	0.05
	PC+S	50000	0.4	P	0.05	-1.02009e-05	0.0297831		0.0131801		-3.29035e-05				1.02009e-05	0.0297831	0	0.0131801	0	3.29035e-05	0	0			1.02009e-05	3.29035e-05	0.0131801								PC+S	50000	0.4	P	0.05
	PC+S	250000	0.4	P	0.05	5.86122e-05	0.0307829		0.0130666		5.80673e-05				5.86122e-05	0.0307829	0	0.0130666	0	5.80673e-05	0	0			5.80673e-05	5.86122e-05	0.0130666								PC+S	250000	0.4	P	0.05
	PC+S	50000	1	P	0.05	-0.000256581	0.0298819		0.0161109		-0.000269794		0.0298789		0.000256581	0.0298819	0	0.0161109	0	0.000269794	0	0.0298789			0.000256581	0.000269794	0.0161109								PC+S	50000	1	P	0.05
	PC+S	250000	1	P	0.05	0.000325279	0.0321839		0.0164805		0.000322562		0.0321798		0.000325279	0.0321839	0	0.0164805	0	0.000322562	0	0.0321798			0.000322562	0.000325279	0.0164805								PC+S	250000	1	P	0.05
	PC+S	50000	0.001	P	0.1	-0.0571017	-0.0299567		-0.0331855		-0.0572951				0.0571017	0.0299567	0	0.0331855	0	0.0572951	0	0			0.0299567	0.0331855	0.0571017								PC+S	50000	0.001	P	0.1
	PC+S	250000	0.001	P	0.1	-0.0392365	-0.0292364		-0.0136003		-0.0494925				0.0392365	0.0292364	0	0.0136003	0	0.0494925	0	0			0.0136003	0.0292364	0.0392365								PC+S	250000	0.001	P	0.1
	PC+S	50000	0.005	P	0.1	-0.0491314	-0.0144468		-0.0148216		-0.0502571				0.0491314	0.0144468	0	0.0148216	0	0.0502571	0	0			0.0144468	0.0148216	0.0491314								PC+S	50000	0.005	P	0.1
	PC+S	250000	0.005	P	0.1	-0.0234474	0.000341056		0.0253433		-0.0229088				0.0234474	0.000341056	0	0.0253433	0	0.0229088	0	0			0.000341056	0.0229088	0.0234474								PC+S	250000	0.005	P	0.1
	PC+S	50000	0.01	P	0.1	-0.00458933	0.0327999		0.0345579		-0.003072				0.00458933	0.0327999	0	0.0345579	0	0.003072	0	0			0.003072	0.00458933	0.0327999								PC+S	50000	0.01	P	0.1
	PC+S	250000	0.01	P	0.1	-0.0112333	0.0184159		0.0306578		-0.0112331				0.0112333	0.0184159	0	0.0306578	0	0.0112331	0	0			0.0112331	0.0112333	0.0184159								PC+S	250000	0.01	P	0.1
	PC+S	50000	0.05	P	0.1	0.00325837	0.0332893		0.0413048		0.00323143				0.00325837	0.0332893	0	0.0413048	0	0.00323143	0	0			0.00323143	0.00325837	0.0332893								PC+S	50000	0.05	P	0.1
	PC+S	250000	0.05	P	0.1	0.000171862	0.0289848		0.0376344		0.000178516				0.000171862	0.0289848	0	0.0376344	0	0.000178516	0	0			0.000171862	0.000178516	0.0289848								PC+S	250000	0.05	P	0.1
	PC+S	50000	0.1	P	0.1	-0.00152353	0.0281613		0.0363578		-0.00153755				0.00152353	0.0281613	0	0.0363578	0	0.00153755	0	0			0.00152353	0.00153755	0.0281613								PC+S	50000	0.1	P	0.1
	PC+S	250000	0.1	P	0.1	0.00179857	0.0301143		0.0391313		0.00179842				0.00179857	0.0301143	0	0.0391313	0	0.00179842	0	0			0.00179842	0.00179857	0.0301143								PC+S	250000	0.1	P	0.1
	PC+S	50000	0.4	P	0.1	0.00427042	0.0339101		0.0414859		0.00424886				0.00427042	0.0339101	0	0.0414859	0	0.00424886	0	0			0.00424886	0.00427042	0.0339101								PC+S	50000	0.4	P	0.1
	PC+S	250000	0.4	P	0.1	0.000534179	0.0289051		0.0370255		0.000531791				0.000534179	0.0289051	0	0.0370255	0	0.000531791	0	0			0.000531791	0.000534179	0.0289051								PC+S	250000	0.4	P	0.1
	PC+S	50000	1	P	0.1	0.000389955	0.0309412		0.0463654		0.000361698		0.0309414		0.000389955	0.0309412	0	0.0463654	0	0.000361698	0	0.0309414			0.000361698	0.000389955	0.0309412								PC+S	50000	1	P	0.1
	PC+S	250000	1	P	0.1	0.00121883	0.0305199		0.0463532		0.00121829		0.0305062		0.00121883	0.0305199	0	0.0463532	0	0.00121829	0	0.0305062			0.00121829	0.00121883	0.0305062								PC+S	250000	1	P	0.1
	PC+S	50000	0.001	P	0.2	-0.100118	-0.0907877		-0.105121		-0.108803				0.100118	0.0907877	0	0.105121	0	0.108803	0	0			0.0907877	0.100118	0.105121								PC+S	50000	0.001	P	0.2
	PC+S	250000	0.001	P	0.2	-0.0381449	-0.009563		-0.0507347		-0.0368976				0.0381449	0.009563	0	0.0507347	0	0.0368976	0	0			0.009563	0.0368976	0.0381449								PC+S	250000	0.001	P	0.2
	PC+S	50000	0.005	P	0.2	0.0157086	0.0538324		0.0186832		0.0177588				0.0157086	0.0538324	0	0.0186832	0	0.0177588	0	0			0.0157086	0.0177588	0.0186832								PC+S	50000	0.005	P	0.2
	PC+S	250000	0.005	P	0.2	0.00371167	0.0367165		0.000751679		0.000233894				0.00371167	0.0367165	0	0.000751679	0	0.000233894	0	0			0.000233894	0.000751679	0.00371167								PC+S	250000	0.005	P	0.2
	PC+S	50000	0.01	P	0.2	0.0152723	0.0553438		0.00610706		0.00548365				0.0152723	0.0553438	0	0.00610706	0	0.00548365	0	0			0.00548365	0.00610706	0.0152723								PC+S	50000	0.01	P	0.2
	PC+S	250000	0.01	P	0.2	-0.00489938	0.0288293		-0.0079832		-0.00854231				0.00489938	0.0288293	0	0.0079832	0	0.00854231	0	0			0.00489938	0.0079832	0.00854231								PC+S	250000	0.01	P	0.2
	PC+S	50000	0.05	P	0.2	-0.00228881	0.0318939		-0.00365376		-0.00559204				0.00228881	0.0318939	0	0.00365376	0	0.00559204	0	0			0.00228881	0.00365376	0.00559204								PC+S	50000	0.05	P	0.2
	PC+S	250000	0.05	P	0.2	-0.000834543	0.0300907		9.27718e-05		-0.00149367				0.000834543	0.0300907	0	9.27718e-05	0	0.00149367	0	0			9.27718e-05	0.000834543	0.00149367								PC+S	250000	0.05	P	0.2
	PC+S	50000	0.1	P	0.2	0.00223915	0.0341694		0.00274567		0.000354862				0.00223915	0.0341694	0	0.00274567	0	0.000354862	0	0			0.000354862	0.00223915	0.00274567								PC+S	50000	0.1	P	0.2
	PC+S	250000	0.1	P	0.2	-0.00103007	0.0294361		0.000262828		-0.00207916				0.00103007	0.0294361	0	0.000262828	0	0.00207916	0	0			0.000262828	0.00103007	0.00207916								PC+S	250000	0.1	P	0.2
	PC+S	50000	0.4	P	0.2	-9.44667e-05	0.0281066		0.00326198		-0.000761156				9.44667e-05	0.0281066	0	0.00326198	0	0.000761156	0	0			9.44667e-05	0.000761156	0.00326198								PC+S	50000	0.4	P	0.2
	PC+S	250000	0.4	P	0.2	0.000127818	0.0300424		0.00365623		-9.48648e-05				0.000127818	0.0300424	0	0.00365623	0	9.48648e-05	0	0			9.48648e-05	0.000127818	0.00365623								PC+S	250000	0.4	P	0.2
	PC+S	50000	1	P	0.2	0.00137768	0.0306786		0.00682132		0.00117489		0.0297805		0.00137768	0.0306786	0	0.00682132	0	0.00117489	0	0.0297805			0.00117489	0.00137768	0.00682132								PC+S	50000	1	P	0.2
	PC+S	250000	1	P	0.2	-0.000563093	0.0298987		0.00496072		-0.000487508		0.0282076		0.000563093	0.0298987	0	0.00496072	0	0.000487508	0	0.0282076			0.000487508	0.000563093	0.00496072								PC+S	250000	1	P	0.2
	G+S	50000	0.001	P	0	0.00759062	0.0140574		0.0132173		0.00947616				0.00759062	0.0140574	0	0.0132173	0	0.00947616	0	0			0.00759062	0.00947616	0.0132173								G+S	50000	0.001	P	0
	G+S	250000	0.001	P	0	0.0517795	0.07362		0.056299		0.0560445				0.0517795	0.07362	0	0.056299	0	0.0560445	0	0			0.0517795	0.0560445	0.056299								G+S	250000	0.001	P	0
	G+S	50000	0.005	P	0	0.0262682	0.0480782		0.0291348		0.0281649				0.0262682	0.0480782	0	0.0291348	0	0.0281649	0	0			0.0262682	0.0281649	0.0291348								G+S	50000	0.005	P	0
	G+S	250000	0.005	P	0	0.00888695	0.0293441		0.012635		0.0121471				0.00888695	0.0293441	0	0.012635	0	0.0121471	0	0			0.00888695	0.0121471	0.012635								G+S	250000	0.005	P	0
	G+S	50000	0.01	P	0	0.0110181	0.0285286		0.0150341		0.0143135				0.0110181	0.0285286	0	0.0150341	0	0.0143135	0	0			0.0110181	0.0143135	0.0150341								G+S	50000	0.01	P	0
	G+S	250000	0.01	P	0	0.00883627	0.0295466		0.0115126		0.0110259				0.00883627	0.0295466	0	0.0115126	0	0.0110259	0	0			0.00883627	0.0110259	0.0115126								G+S	250000	0.01	P	0
	G+S	50000	0.05	P	0	0.0041509	0.0292603		0.00469472		0.00332505				0.0041509	0.0292603	0	0.00469472	0	0.00332505	0	0			0.00332505	0.0041509	0.00469472								G+S	50000	0.05	P	0
	G+S	250000	0.05	P	0	0.00434185	0.0329494		0.00527432		0.00472002				0.00434185	0.0329494	0	0.00527432	0	0.00472002	0	0			0.00434185	0.00472002	0.00527432								G+S	250000	0.05	P	0
	G+S	50000	0.1	P	0	0.00603278	0.033985		0.00591398		0.00426163				0.00603278	0.033985	0	0.00591398	0	0.00426163	0	0			0.00426163	0.00591398	0.00603278								G+S	50000	0.1	P	0
	G+S	250000	0.1	P	0	0.00238983	0.0311213		0.0030058		0.00248572				0.00238983	0.0311213	0	0.0030058	0	0.00248572	0	0			0.00238983	0.00248572	0.0030058								G+S	250000	0.1	P	0
	G+S	50000	0.4	P	0	0.00315669	0.0305153		0.00301281		0.00157959				0.00315669	0.0305153	0	0.00301281	0	0.00157959	0	0			0.00157959	0.00301281	0.00315669								G+S	50000	0.4	P	0
	G+S	250000	0.4	P	0	0.00108651	0.0294693		0.00135234		0.000867679				0.00108651	0.0294693	0	0.00135234	0	0.000867679	0	0			0.000867679	0.00108651	0.00135234								G+S	250000	0.4	P	0
	G+S	50000	1	P	0	0.00190115	0.0314323		0.00184181		0.000482756		0.0314558		0.00190115	0.0314323	0	0.00184181	0	0.000482756	0	0.0314558			0.000482756	0.00184181	0.00190115								G+S	50000	1	P	0
	G+S	250000	1	P	0	0.000895656	0.0294413		0.000927874		0.000483866		0.0287011		0.000895656	0.0294413	0	0.000927874	0	0.000483866	0	0.0287011			0.000483866	0.000895656	0.000927874								G+S	250000	1	P	0
	PC	50000	0.001	P	0.05	-0.049736	-0.0499071		-0.0392936		-0.0499425				0.049736	0.0499071	0	0.0392936	0	0.0499425	0	0			0.0392936	0.049736	0.0499071								PC	50000	0.001	P	0.05
	PC	250000	0.001	P	0.05	-0.0125766	-0.015786		-0.00749903		-0.0128969				0.0125766	0.015786	0	0.00749903	0	0.0128969	0	0			0.00749903	0.0125766	0.0128969								PC	250000	0.001	P	0.05
	PC	50000	0.005	P	0.05	-0.00777414	-0.0116039		0.00675499		-0.00691095				0.00777414	0.0116039	0	0.00675499	0	0.00691095	0	0			0.00675499	0.00691095	0.00777414								PC	50000	0.005	P	0.05
	PC	250000	0.005	P	0.05	0.00585554	0.00567447		0.0185465		0.00881462				0.00585554	0.00567447	0	0.0185465	0	0.00881462	0	0			0.00567447	0.00585554	0.00881462								PC	250000	0.005	P	0.05
	PC	50000	0.01	P	0.05	-0.0114584	-0.0103433		0.00766467		-0.00969624				0.0114584	0.0103433	0	0.00766467	0	0.00969624	0	0			0.00766467	0.00969624	0.0103433								PC	50000	0.01	P	0.05
	PC	250000	0.01	P	0.05	0.0022841	0.0016051		0.0174097		0.00338672				0.0022841	0.0016051	0	0.0174097	0	0.00338672	0	0			0.0016051	0.0022841	0.00338672								PC	250000	0.01	P	0.05
	PC	50000	0.05	P	0.05	-0.00560491	-0.00549767		0.008335		-0.00564355				0.00560491	0.00549767	0	0.008335	0	0.00564355	0	0			0.00549767	0.00560491	0.00564355								PC	50000	0.05	P	0.05
	PC	250000	0.05	P	0.05	0.000638884	0.000647497		0.0139822		0.00065255				0.000638884	0.000647497	0	0.0139822	0	0.00065255	0	0			0.000638884	0.000647497	0.00065255								PC	250000	0.05	P	0.05
	PC	50000	0.1	P	0.05	-0.00570544	-0.005566		0.00757654		-0.00574863				0.00570544	0.005566	0	0.00757654	0	0.00574863	0	0			0.005566	0.00570544	0.00574863								PC	50000	0.1	P	0.05
	PC	250000	0.1	P	0.05	0.00156803	0.00156671		0.0144328		0.00155825				0.00156803	0.00156671	0	0.0144328	0	0.00155825	0	0			0.00155825	0.00156671	0.00156803								PC	250000	0.1	P	0.05
	PC	50000	0.4	P	0.05	-0.000749041	-0.000650493		0.0116213		-0.000760696				0.000749041	0.000650493	0	0.0116213	0	0.000760696	0	0			0.000650493	0.000749041	0.000760696								PC	50000	0.4	P	0.05
	PC	250000	0.4	P	0.05	-0.000544096	-0.000545184		0.0116105		-0.000554042				0.000544096	0.000545184	0	0.0116105	0	0.000554042	0	0			0.000544096	0.000545184	0.000554042								PC	250000	0.4	P	0.05
	PC	50000	1	P	0.05	-0.000919514	-0.000858211		0.0146849		-0.000924826		-0.000858225		0.000919514	0.000858211	0	0.0146849	0	0.000924826	0	0.000858225			0.000858211	0.000858225	0.000919514								PC	50000	1	P	0.05
	PC	250000	1	P	0.05	-6.49542e-05	-5.71137e-05		0.0154682		-6.59881e-05		-5.75432e-05		6.49542e-05	5.71137e-05	0	0.0154682	0	6.59881e-05	0	5.75432e-05			5.71137e-05	5.75432e-05	6.49542e-05								PC	250000	1	P	0.05
	PC	50000	0.001	P	0.1	-0.0999761	-0.0999372		-0.0641912		-0.0999095				0.0999761	0.0999372	0	0.0641912	0	0.0999095	0	0			0.0641912	0.0999095	0.0999372								PC	50000	0.001	P	0.1
	PC	250000	0.001	P	0.1	0.0282044	0.019979		0.0429306		0.0165432				0.0282044	0.019979	0	0.0429306	0	0.0165432	0	0			0.0165432	0.019979	0.0282044								PC	250000	0.001	P	0.1
	PC	50000	0.005	P	0.1	-0.0334204	-0.0333873		0.00849548		-0.0342744				0.0334204	0.0333873	0	0.00849548	0	0.0342744	0	0			0.00849548	0.0333873	0.0334204								PC	50000	0.005	P	0.1
	PC	250000	0.005	P	0.1	0.0223106	0.0224254		0.0575742		0.0220721				0.0223106	0.0224254	0	0.0575742	0	0.0220721	0	0			0.0220721	0.0223106	0.0224254								PC	250000	0.005	P	0.1
	PC	50000	0.01	P	0.1	-0.0299412	-0.0298559		0.013695		-0.0281105				0.0299412	0.0298559	0	0.013695	0	0.0281105	0	0			0.013695	0.0281105	0.0298559								PC	50000	0.01	P	0.1
	PC	250000	0.01	P	0.1	0.0206597	0.0210404		0.0551172		0.0204164				0.0206597	0.0210404	0	0.0551172	0	0.0204164	0	0			0.0204164	0.0206597	0.0210404								PC	250000	0.01	P	0.1
	PC	50000	0.05	P	0.1	-0.0249155	-0.0249369		0.0119397		-0.0249239				0.0249155	0.0249369	0	0.0119397	0	0.0249239	0	0			0.0119397	0.0249155	0.0249239								PC	50000	0.05	P	0.1
	PC	250000	0.05	P	0.1	-0.000458439	-0.000449565		0.0339617		-0.000499335				0.000458439	0.000449565	0	0.0339617	0	0.000499335	0	0			0.000449565	0.000458439	0.000499335								PC	250000	0.05	P	0.1
	PC	50000	0.1	P	0.1	-0.00189427	-0.00173255		0.0337153		-0.00189628				0.00189427	0.00173255	0	0.0337153	0	0.00189628	0	0			0.00173255	0.00189427	0.00189628								PC	50000	0.1	P	0.1
	PC	250000	0.1	P	0.1	0.0014298	0.00143465		0.0359821		0.00139879				0.0014298	0.00143465	0	0.0359821	0	0.00139879	0	0			0.00139879	0.0014298	0.00143465								PC	250000	0.1	P	0.1
	PC	50000	0.4	P	0.1	0.00067695	0.000769119		0.0345133		0.000674407				0.00067695	0.000769119	0	0.0345133	0	0.000674407	0	0			0.000674407	0.00067695	0.000769119								PC	50000	0.4	P	0.1
	PC	250000	0.4	P	0.1	-0.00308638	-0.00306871		0.0317125		-0.00309374				0.00308638	0.00306871	0	0.0317125	0	0.00309374	0	0			0.00306871	0.00308638	0.00309374								PC	250000	0.4	P	0.1
	PC	50000	1	P	0.1	-0.000563645	-0.000556327		0.0432512		-0.000581477		-0.000561297		0.000563645	0.000556327	0	0.0432512	0	0.000581477	0	0.000561297			0.000556327	0.000561297	0.000563645								PC	50000	1	P	0.1
	PC	250000	1	P	0.1	-0.0027209	-0.00270773		0.0409028		-0.0027282		-0.00270563		0.0027209	0.00270773	0	0.0409028	0	0.0027282	0	0.00270563			0.00270563	0.00270773	0.0027209								PC	250000	1	P	0.1
	PC	50000	0.001	P	0.2	-0.105881	-0.105897		-0.071215		-0.0686009				0.105881	0.105897	0	0.071215	0	0.0686009	0	0			0.0686009	0.071215	0.105881								PC	50000	0.001	P	0.2
	PC	250000	0.001	P	0.2	0.0216349	0.0207183		0.0166399		0.018282				0.0216349	0.0207183	0	0.0166399	0	0.018282	0	0			0.0166399	0.018282	0.0207183								PC	250000	0.001	P	0.2
	PC	50000	0.005	P	0.2	-0.0192551	-0.0192791		-0.029402		-0.0298166				0.0192551	0.0192791	0	0.029402	0	0.0298166	0	0			0.0192551	0.0192791	0.029402								PC	50000	0.005	P	0.2
	PC	250000	0.005	P	0.2	-0.0222216	-0.0216866		-0.0253023		-0.0257715				0.0222216	0.0216866	0	0.0253023	0	0.0257715	0	0			0.0216866	0.0222216	0.0253023								PC	250000	0.005	P	0.2
	PC	50000	0.01	P	0.2	-0.00116687	-0.000921005		-0.00342859		-0.00388123				0.00116687	0.000921005	0	0.00342859	0	0.00388123	0	0			0.000921005	0.00116687	0.00342859								PC	50000	0.01	P	0.2
	PC	250000	0.01	P	0.2	-0.00491805	-0.00441916		-0.00673935		-0.00729223				0.00491805	0.00441916	0	0.00673935	0	0.00729223	0	0			0.00441916	0.00491805	0.00673935								PC	250000	0.01	P	0.2
	PC	50000	0.05	P	0.2	-0.00123997	-0.00104166		-0.00396245		-0.00556155				0.00123997	0.00104166	0	0.00396245	0	0.00556155	0	0			0.00104166	0.00123997	0.00396245								PC	50000	0.05	P	0.2
	PC	250000	0.05	P	0.2	0.000186943	0.000243135		0.00253351		0.000731762				0.000186943	0.000243135	0	0.00253351	0	0.000731762	0	0			0.000186943	0.000243135	0.000731762								PC	250000	0.05	P	0.2
	PC	50000	0.1	P	0.2	-0.00157242	-0.00136066		0.00145683		-0.000829162				0.00157242	0.00136066	0	0.00145683	0	0.000829162	0	0			0.000829162	0.00136066	0.00145683								PC	50000	0.1	P	0.2
	PC	250000	0.1	P	0.2	-0.00330088	-0.00324263		-0.000141314		-0.00224958				0.00330088	0.00324263	0	0.000141314	0	0.00224958	0	0			0.000141314	0.00224958	0.00324263								PC	250000	0.1	P	0.2
	PC	50000	0.4	P	0.2	0.00386502	0.00390186		0.00597766		0.00258686				0.00386502	0.00390186	0	0.00597766	0	0.00258686	0	0			0.00258686	0.00386502	0.00390186								PC	50000	0.4	P	0.2
	PC	250000	0.4	P	0.2	-0.000403388	-0.000403136		0.00272522		-0.000702467				0.000403388	0.000403136	0	0.00272522	0	0.000702467	0	0			0.000403136	0.000403388	0.000702467								PC	250000	0.4	P	0.2
	PC	50000	1	P	0.2	-0.000259735	-0.000249253		0.00416709		-0.000851009		-0.000838141		0.000259735	0.000249253	0	0.00416709	0	0.000851009	0	0.000838141			0.000249253	0.000259735	0.000838141								PC	50000	1	P	0.2
	PC	250000	1	P	0.2	-0.000732478	-0.000730815		0.00431364		-0.000788036		-0.000782713		0.000732478	0.000730815	0	0.00431364	0	0.000788036	0	0.000782713			0.000730815	0.000732478	0.000782713								PC	250000	1	P	0.2
	GPC+S	50000	0.001	C	0.05	0.0130137	0.0117881			0.013058	0.151545				0.0130137	0.0117881	0	0	0.013058	0.151545	0	0			0.0117881	0.0130137	0.013058								GPC+S	50000	0.001	C	0.05
	GPC+S	250000	0.001	C	0.05	0.0180759	0.0146528			0.0202122	0.193827				0.0180759	0.0146528	0	0	0.0202122	0.193827	0	0			0.0146528	0.0180759	0.0202122								GPC+S	250000	0.001	C	0.05
	GPC+S	50000	0.005	C	0.05	0.00803162	0.00722229			0.00854647	0.194734				0.00803162	0.00722229	0	0	0.00854647	0.194734	0	0			0.00722229	0.00803162	0.00854647								GPC+S	50000	0.005	C	0.05
	GPC+S	250000	0.005	C	0.05	0.0073928	0.00737205			0.00785213	0.203051				0.0073928	0.00737205	0	0	0.00785213	0.203051	0	0			0.00737205	0.0073928	0.00785213								GPC+S	250000	0.005	C	0.05
	GPC+S	50000	0.01	C	0.05	0.00298452	0.00266441			0.00354555	0.19785				0.00298452	0.00266441	0	0	0.00354555	0.19785	0	0			0.00266441	0.00298452	0.00354555								GPC+S	50000	0.01	C	0.05
	GPC+S	250000	0.01	C	0.05	0.00410637	0.00426511			0.00493181	0.20019				0.00410637	0.00426511	0	0	0.00493181	0.20019	0	0			0.00410637	0.00426511	0.00493181								GPC+S	250000	0.01	C	0.05
	GPC+S	50000	0.05	C	0.05	-0.00558834	-0.00568217			-0.00364263	0.191567				0.00558834	0.00568217	0	0	0.00364263	0.191567	0	0			0.00364263	0.00558834	0.00568217								GPC+S	50000	0.05	C	0.05
	GPC+S	250000	0.05	C	0.05	0.00293712	0.00313683			0.00486813	0.199527				0.00293712	0.00313683	0	0	0.00486813	0.199527	0	0			0.00293712	0.00313683	0.00486813								GPC+S	250000	0.05	C	0.05
	GPC+S	50000	0.1	C	0.05	0.000571639	0.000479519			0.00314229	0.196407				0.000571639	0.000479519	0	0	0.00314229	0.196407	0	0			0.000479519	0.000571639	0.00314229								GPC+S	50000	0.1	C	0.05
	GPC+S	250000	0.1	C	0.05	-0.00036476	-0.000260632			0.00241393	0.197141				0.00036476	0.000260632	0	0	0.00241393	0.197141	0	0			0.000260632	0.00036476	0.00241393								GPC+S	250000	0.1	C	0.05
	GPC+S	50000	0.4	C	0.05	0.000544549	0.000403762			0.00521272	0.196618				0.000544549	0.000403762	0	0	0.00521272	0.196618	0	0			0.000403762	0.000544549	0.00521272								GPC+S	50000	0.4	C	0.05
	GPC+S	250000	0.4	C	0.05	0.000198774	0.000173338			0.00486293	0.198433				0.000198774	0.000173338	0	0	0.00486293	0.198433	0	0			0.000173338	0.000198774	0.00486293								GPC+S	250000	0.4	C	0.05
	GPC+S	50000	1	C	0.05	0.000462939	0.000335821			0.00703059	0.196707		0.230294		0.000462939	0.000335821	0	0	0.00703059	0.196707	0	0.230294			0.000335821	0.000462939	0.00703059								GPC+S	50000	1	C	0.05
	GPC+S	250000	1	C	0.05	0.0001201	9.39423e-05			0.00670092	0.198872		0.229468		0.0001201	9.39423e-05	0	0	0.00670092	0.198872	0	0.229468			9.39423e-05	0.0001201	0.00670092								GPC+S	250000	1	C	0.05
	GPC+S	50000	0.001	C	0.1	-0.0250469	-0.0257833			-0.0255739	0.0584242				0.0250469	0.0257833	0	0	0.0255739	0.0584242	0	0			0.0250469	0.0255739	0.0257833								GPC+S	50000	0.001	C	0.1
	GPC+S	250000	0.001	C	0.1	0.00490981	0.00529619			0.00439209	0.169236				0.00490981	0.00529619	0	0	0.00439209	0.169236	0	0			0.00439209	0.00490981	0.00529619								GPC+S	250000	0.001	C	0.1
	GPC+S	50000	0.005	C	0.1	-0.00911128	-0.00917707			-0.00885113	0.164876				0.00911128	0.00917707	0	0	0.00885113	0.164876	0	0			0.00885113	0.00911128	0.00917707								GPC+S	50000	0.005	C	0.1
	GPC+S	250000	0.005	C	0.1	0.00944544	0.00957			0.0096042	0.199442				0.00944544	0.00957	0	0	0.0096042	0.199442	0	0			0.00944544	0.00957	0.0096042								GPC+S	250000	0.005	C	0.1
	GPC+S	50000	0.01	C	0.1	0.00636572	0.00660515			0.00718158	0.200741				0.00636572	0.00660515	0	0	0.00718158	0.200741	0	0			0.00636572	0.00660515	0.00718158								GPC+S	50000	0.01	C	0.1
	GPC+S	250000	0.01	C	0.1	0.00112709	0.00134781			0.00173214	0.196065				0.00112709	0.00134781	0	0	0.00173214	0.196065	0	0			0.00112709	0.00134781	0.00173214								GPC+S	250000	0.01	C	0.1
	GPC+S	50000	0.05	C	0.1	0.0046003	0.00444053			0.00664525	0.196851				0.0046003	0.00444053	0	0	0.00664525	0.196851	0	0			0.00444053	0.0046003	0.00664525								GPC+S	50000	0.05	C	0.1
	GPC+S	250000	0.05	C	0.1	-0.00280346	-0.00276537			-0.00104505	0.194092				0.00280346	0.00276537	0	0	0.00104505	0.194092	0	0			0.00104505	0.00276537	0.00280346								GPC+S	250000	0.05	C	0.1
	GPC+S	50000	0.1	C	0.1	-0.00132103	-0.00134855			0.00174504	0.192606				0.00132103	0.00134855	0	0	0.00174504	0.192606	0	0			0.00132103	0.00134855	0.00174504								GPC+S	50000	0.1	C	0.1
	GPC+S	250000	0.1	C	0.1	0.00120217	0.00129475			0.00387313	0.198496				0.00120217	0.00129475	0	0	0.00387313	0.198496	0	0			0.00120217	0.00129475	0.00387313								GPC+S	250000	0.1	C	0.1
	GPC+S	50000	0.4	C	0.1	-0.000100426	-0.000175849			0.00470678	0.196763				0.000100426	0.000175849	0	0	0.00470678	0.196763	0	0			0.000100426	0.000175849	0.00470678								GPC+S	50000	0.4	C	0.1
	GPC+S	250000	0.4	C	0.1	0.000124038	0.00011404			0.00493497	0.198358				0.000124038	0.00011404	0	0	0.00493497	0.198358	0	0			0.00011404	0.000124038	0.00493497								GPC+S	250000	0.4	C	0.1
	GPC+S	50000	1	C	0.1	0.000565258	0.000592464			0.0076087	0.19751		0.232648		0.000565258	0.000592464	0	0	0.0076087	0.19751	0	0.232648			0.000565258	0.000592464	0.0076087								GPC+S	50000	1	C	0.1
	GPC+S	250000	1	C	0.1	0.000654717	0.00066973			0.00746254	0.199736		0.230505		0.000654717	0.00066973	0	0	0.00746254	0.199736	0	0.230505			0.000654717	0.00066973	0.00746254								GPC+S	250000	1	C	0.1
	GPC+S	50000	0.001	C	0.2	-0.0584489	-0.0555503			-0.0671596	0.0570532				0.0584489	0.0555503	0	0	0.0671596	0.0570532	0	0			0.0555503	0.0570532	0.0584489								GPC+S	50000	0.001	C	0.2
	GPC+S	250000	0.001	C	0.2	0.00577588	0.00574489			0.0116638	0.19554				0.00577588	0.00574489	0	0	0.0116638	0.19554	0	0			0.00574489	0.00577588	0.0116638								GPC+S	250000	0.001	C	0.2
	GPC+S	50000	0.005	C	0.2	-0.0162451	-0.0166626			-0.0099152	0.179593				0.0162451	0.0166626	0	0	0.0099152	0.179593	0	0			0.0099152	0.0162451	0.0166626								GPC+S	50000	0.005	C	0.2
	GPC+S	250000	0.005	C	0.2	0.00292687	0.00211447			0.0062192	0.193488				0.00292687	0.00211447	0	0	0.0062192	0.193488	0	0			0.00211447	0.00292687	0.0062192								GPC+S	250000	0.005	C	0.2
	GPC+S	50000	0.01	C	0.2	-0.0131364	-0.012354			-0.00559339	0.174228				0.0131364	0.012354	0	0	0.00559339	0.174228	0	0			0.00559339	0.012354	0.0131364								GPC+S	50000	0.01	C	0.2
	GPC+S	250000	0.01	C	0.2	0.000910387	0.00072764			0.00583717	0.195471				0.000910387	0.00072764	0	0	0.00583717	0.195471	0	0			0.00072764	0.000910387	0.00583717								GPC+S	250000	0.01	C	0.2
	GPC+S	50000	0.05	C	0.2	-0.000864801	-0.000438097			0.00701261	0.187911				0.000864801	0.000438097	0	0	0.00701261	0.187911	0	0			0.000438097	0.000864801	0.00701261								GPC+S	50000	0.05	C	0.2
	GPC+S	250000	0.05	C	0.2	0.000621417	0.00068836			0.00934186	0.197864				0.000621417	0.00068836	0	0	0.00934186	0.197864	0	0			0.000621417	0.00068836	0.00934186								GPC+S	250000	0.05	C	0.2
	GPC+S	50000	0.1	C	0.2	0.00173978	0.0020243			0.0135228	0.192342				0.00173978	0.0020243	0	0	0.0135228	0.192342	0	0			0.00173978	0.0020243	0.0135228								GPC+S	50000	0.1	C	0.2
	GPC+S	250000	0.1	C	0.2	-0.000668519	-0.000615758			0.0114657	0.197746				0.000668519	0.000615758	0	0	0.0114657	0.197746	0	0			0.000615758	0.000668519	0.0114657								GPC+S	250000	0.1	C	0.2
	GPC+S	50000	0.4	C	0.2	0.001759	0.00178924			0.020129	0.196584				0.001759	0.00178924	0	0	0.020129	0.196584	0	0			0.001759	0.00178924	0.020129								GPC+S	50000	0.4	C	0.2
	GPC+S	250000	0.4	C	0.2	-0.00243765	-0.00239923			0.0164569	0.196544				0.00243765	0.00239923	0	0	0.0164569	0.196544	0	0			0.00239923	0.00243765	0.0164569								GPC+S	250000	0.4	C	0.2
	GPC+S	50000	1	C	0.2	0.00242955	0.0018915			0.0278546	0.196921		0.230157		0.00242955	0.0018915	0	0	0.0278546	0.196921	0	0.230157			0.0018915	0.00242955	0.0278546								GPC+S	50000	1	C	0.2
	GPC+S	250000	1	C	0.2	0.000277439	-0.000365959			0.0266242	0.199022		0.228056		0.000277439	0.000365959	0	0	0.0266242	0.199022	0	0.228056			0.000277439	0.000365959	0.0266242								GPC+S	250000	1	C	0.2
	GPC+S	50000	0.001	C	0.6	0.0124096	0.018543			0.018758	0.1591				0.0124096	0.018543	0	0	0.018758	0.1591	0	0			0.0124096	0.018543	0.018758								GPC+S	50000	0.001	C	0.6
	GPC+S	250000	0.001	C	0.6	0.0422059	0.0287833			0.0176043	0.156391				0.0422059	0.0287833	0	0	0.0176043	0.156391	0	0			0.0176043	0.0287833	0.0422059								GPC+S	250000	0.001	C	0.6
	GPC+S	50000	0.005	C	0.6	-0.00483487	-0.0047425			-0.00417417	0.144036				0.00483487	0.0047425	0	0	0.00417417	0.144036	0	0			0.00417417	0.0047425	0.00483487								GPC+S	50000	0.005	C	0.6
	GPC+S	250000	0.005	C	0.6	-0.00527055	-0.0051266			-0.00483564	0.139756				0.00527055	0.0051266	0	0	0.00483564	0.139756	0	0			0.00483564	0.0051266	0.00527055								GPC+S	250000	0.005	C	0.6
	GPC+S	50000	0.01	C	0.6	0.000486015	0.000504877			0.00115481	0.148913				0.000486015	0.000504877	0	0	0.00115481	0.148913	0	0			0.000486015	0.000504877	0.00115481								GPC+S	50000	0.01	C	0.6
	GPC+S	250000	0.01	C	0.6	-0.0082276	-0.00799824			-0.00769546	0.138496				0.0082276	0.00799824	0	0	0.00769546	0.138496	0	0			0.00769546	0.00799824	0.0082276								GPC+S	250000	0.01	C	0.6
	GPC+S	50000	0.05	C	0.6	-0.000276416	-7.40143e-05			0.00123256	0.14643				0.000276416	7.40143e-05	0	0	0.00123256	0.14643	0	0			7.40143e-05	0.000276416	0.00123256								GPC+S	50000	0.05	C	0.6
	GPC+S	250000	0.05	C	0.6	-0.00271822	-0.00251163			-0.0015218	0.143666				0.00271822	0.00251163	0	0	0.0015218	0.143666	0	0			0.0015218	0.00251163	0.00271822								GPC+S	250000	0.05	C	0.6
	GPC+S	50000	0.1	C	0.6	-0.00468941	-0.00449737			-0.00215026	0.142165				0.00468941	0.00449737	0	0	0.00215026	0.142165	0	0			0.00215026	0.00449737	0.00468941								GPC+S	50000	0.1	C	0.6
	GPC+S	250000	0.1	C	0.6	-0.00603947	-0.00586095			-0.00411089	0.141137				0.00603947	0.00586095	0	0	0.00411089	0.141137	0	0			0.00411089	0.00586095	0.00603947								GPC+S	250000	0.1	C	0.6
	GPC+S	50000	0.4	C	0.6	-0.00699609	-0.00693384			-0.00264274	0.140842				0.00699609	0.00693384	0	0	0.00264274	0.140842	0	0			0.00264274	0.00693384	0.00699609								GPC+S	50000	0.4	C	0.6
	GPC+S	250000	0.4	C	0.6	-0.00720207	-0.00725414			-0.00294402	0.142488				0.00720207	0.00725414	0	0	0.00294402	0.142488	0	0			0.00294402	0.00720207	0.00725414								GPC+S	250000	0.4	C	0.6
	GPC+S	50000	1	C	0.6	0.00143165	0.00142366			0.00774009	0.149578		0.160908		0.00143165	0.00142366	0	0	0.00774009	0.149578	0	0.160908			0.00142366	0.00143165	0.00774009								GPC+S	50000	1	C	0.6
	GPC+S	250000	1	C	0.6	-0.000751563	-0.000755767			0.00564168	0.148592		0.15948		0.000751563	0.000755767	0	0	0.00564168	0.148592	0	0.15948			0.000751563	0.000755767	0.00564168								GPC+S	250000	1	C	0.6
	GPC	50000	0.001	C	0.05	0.0119036	0.0119082			0.0121168	0.0891538				0.0119036	0.0119082	0	0	0.0121168	0.0891538	0	0			0.0119036	0.0119082	0.0121168								GPC	50000	0.001	C	0.05
	GPC	250000	0.001	C	0.05	0.0127076	0.0128309			0.00679389	0.187902				0.0127076	0.0128309	0	0	0.00679389	0.187902	0	0			0.00679389	0.0127076	0.0128309								GPC	250000	0.001	C	0.05
	GPC	50000	0.005	C	0.05	0.000507792	0.000559142			0.00086343	0.180833				0.000507792	0.000559142	0	0	0.00086343	0.180833	0	0			0.000507792	0.000559142	0.00086343								GPC	50000	0.005	C	0.05
	GPC	250000	0.005	C	0.05	-0.0264703	-0.0256685			-0.0264926	0.170735				0.0264703	0.0256685	0	0	0.0264926	0.170735	0	0			0.0256685	0.0264703	0.0264926								GPC	250000	0.005	C	0.05
	GPC	50000	0.01	C	0.05	0.0058336	0.00582056			0.00631007	0.203417				0.0058336	0.00582056	0	0	0.00631007	0.203417	0	0			0.00582056	0.0058336	0.00631007								GPC	50000	0.01	C	0.05
	GPC	250000	0.01	C	0.05	-0.0085033	-0.00851852			-0.00764684	0.193251				0.0085033	0.00851852	0	0	0.00764684	0.193251	0	0			0.00764684	0.0085033	0.00851852								GPC	250000	0.01	C	0.05
	GPC	50000	0.05	C	0.05	-0.00255149	-0.00255661			-0.00104507	0.198495				0.00255149	0.00255661	0	0	0.00104507	0.198495	0	0			0.00104507	0.00255149	0.00255661								GPC	50000	0.05	C	0.05
	GPC	250000	0.05	C	0.05	-0.000493265	-0.000493199			0.00134616	0.20032				0.000493265	0.000493199	0	0	0.00134616	0.20032	0	0			0.000493199	0.000493265	0.00134616								GPC	250000	0.05	C	0.05
	GPC	50000	0.1	C	0.05	0.00291857	0.00292699			0.00551296	0.20328				0.00291857	0.00292699	0	0	0.00551296	0.20328	0	0			0.00291857	0.00292699	0.00551296								GPC	50000	0.1	C	0.05
	GPC	250000	0.1	C	0.05	0.00147111	0.00146344			0.0040784	0.201899				0.00147111	0.00146344	0	0	0.0040784	0.201899	0	0			0.00146344	0.00147111	0.0040784								GPC	250000	0.1	C	0.05
	GPC	50000	0.4	C	0.05	0.000667315	0.000672621			0.00527272	0.19755				0.000667315	0.000672621	0	0	0.00527272	0.19755	0	0			0.000667315	0.000672621	0.00527272								GPC	50000	0.4	C	0.05
	GPC	250000	0.4	C	0.05	0.00101903	0.00101366			0.00562257	0.199782				0.00101903	0.00101366	0	0	0.00562257	0.199782	0	0			0.00101366	0.00101903	0.00562257								GPC	250000	0.4	C	0.05
	GPC	50000	1	C	0.05	0.000225899	0.000228074			0.00658967	0.197394		0.199334		0.000225899	0.000228074	0	0	0.00658967	0.197394	0	0.199334			0.000225899	0.000228074	0.00658967								GPC	50000	1	C	0.05
	GPC	250000	1	C	0.05	0.000371117	0.000371788			0.0069082	0.199527		0.199846		0.000371117	0.000371788	0	0	0.0069082	0.199527	0	0.199846			0.000371117	0.000371788	0.0069082								GPC	250000	1	C	0.05
	GPC	50000	0.001	C	0.1	0.0494422	0.0495827			0.0494802	0.0769441				0.0494422	0.0495827	0	0	0.0494802	0.0769441	0	0			0.0494422	0.0494802	0.0495827								GPC	50000	0.001	C	0.1
	GPC	250000	0.001	C	0.1	-0.0124668	-0.00760648			-0.00687262	0.164838				0.0124668	0.00760648	0	0	0.00687262	0.164838	0	0			0.00687262	0.00760648	0.0124668								GPC	250000	0.001	C	0.1
	GPC	50000	0.005	C	0.1	0.0159303	0.0154138			0.0163946	0.205041				0.0159303	0.0154138	0	0	0.0163946	0.205041	0	0			0.0154138	0.0159303	0.0163946								GPC	50000	0.005	C	0.1
	GPC	250000	0.005	C	0.1	-0.00503021	-0.005205			-0.00487324	0.191809				0.00503021	0.005205	0	0	0.00487324	0.191809	0	0			0.00487324	0.00503021	0.005205								GPC	250000	0.005	C	0.1
	GPC	50000	0.01	C	0.1	0.00848758	0.00851794			0.00879277	0.199164				0.00848758	0.00851794	0	0	0.00879277	0.199164	0	0			0.00848758	0.00851794	0.00879277								GPC	50000	0.01	C	0.1
	GPC	250000	0.01	C	0.1	0.0102327	0.0102445			0.0108342	0.207792				0.0102327	0.0102445	0	0	0.0108342	0.207792	0	0			0.0102327	0.0102445	0.0108342								GPC	250000	0.01	C	0.1
	GPC	50000	0.05	C	0.1	-0.000322595	-0.00031596			0.00141532	0.201269				0.000322595	0.00031596	0	0	0.00141532	0.201269	0	0			0.00031596	0.000322595	0.00141532								GPC	50000	0.05	C	0.1
	GPC	250000	0.05	C	0.1	0.00173754	0.00175604			0.0033647	0.199003				0.00173754	0.00175604	0	0	0.0033647	0.199003	0	0			0.00173754	0.00175604	0.0033647								GPC	250000	0.05	C	0.1
	GPC	50000	0.1	C	0.1	-0.00524591	-0.0052428			-0.00272342	0.197812				0.00524591	0.0052428	0	0	0.00272342	0.197812	0	0			0.00272342	0.0052428	0.00524591								GPC	50000	0.1	C	0.1
	GPC	250000	0.1	C	0.1	5.68043e-05	5.66367e-05			0.00256867	0.198021				5.68043e-05	5.66367e-05	0	0	0.00256867	0.198021	0	0			5.66367e-05	5.68043e-05	0.00256867								GPC	250000	0.1	C	0.1
	GPC	50000	0.4	C	0.1	-0.00406543	-0.00406734			0.000481269	0.193329				0.00406543	0.00406734	0	0	0.000481269	0.193329	0	0			0.000481269	0.00406543	0.00406734								GPC	50000	0.4	C	0.1
	GPC	250000	0.4	C	0.1	-0.000394411	-0.000394932			0.0041431	0.198507				0.000394411	0.000394932	0	0	0.0041431	0.198507	0	0			0.000394411	0.000394932	0.0041431								GPC	250000	0.4	C	0.1
	GPC	50000	1	C	0.1	-0.00251009	-0.00251393			0.00373607	0.195073		0.197137		0.00251009	0.00251393	0	0	0.00373607	0.195073	0	0.197137			0.00251009	0.00251393	0.00373607								GPC	50000	1	C	0.1
	GPC	250000	1	C	0.1	0.000177125	0.00017858			0.00674163	0.199445		0.199758		0.000177125	0.00017858	0	0	0.00674163	0.199445	0	0.199758			0.000177125	0.00017858	0.00674163								GPC	250000	1	C	0.1
	GPC	50000	0.001	C	0.2	-0.00219572	-0.00229016			0.00875479	0.153909				0.00219572	0.00229016	0	0	0.00875479	0.153909	0	0			0.00219572	0.00229016	0.00875479								GPC	50000	0.001	C	0.2
	GPC	250000	0.001	C	0.2	-0.0057954	-0.00711892			-0.0079176	0.180041				0.0057954	0.00711892	0	0	0.0079176	0.180041	0	0			0.0057954	0.00711892	0.0079176								GPC	250000	0.001	C	0.2
	GPC	50000	0.005	C	0.2	0.00289679	0.00276161			0.00548489	0.200237				0.00289679	0.00276161	0	0	0.00548489	0.200237	0	0			0.00276161	0.00289679	0.00548489								GPC	50000	0.005	C	0.2
	GPC	250000	0.005	C	0.2	0.00485582	0.00593304			0.00357186	0.203619				0.00485582	0.00593304	0	0	0.00357186	0.203619	0	0			0.00357186	0.00485582	0.00593304								GPC	250000	0.005	C	0.2
	GPC	50000	0.01	C	0.2	-0.00384001	-0.00380898			0.00550586	0.196848				0.00384001	0.00380898	0	0	0.00550586	0.196848	0	0			0.00380898	0.00384001	0.00550586								GPC	50000	0.01	C	0.2
	GPC	250000	0.01	C	0.2	0.00289224	0.00155721			0.003263	0.19943				0.00289224	0.00155721	0	0	0.003263	0.19943	0	0			0.00155721	0.00289224	0.003263								GPC	250000	0.01	C	0.2
	GPC	50000	0.05	C	0.2	-0.00510367	-0.00509591			0.00448271	0.19476				0.00510367	0.00509591	0	0	0.00448271	0.19476	0	0			0.00448271	0.00509591	0.00510367								GPC	50000	0.05	C	0.2
	GPC	250000	0.05	C	0.2	0.000861195	0.00121684			0.00940199	0.200736				0.000861195	0.00121684	0	0	0.00940199	0.200736	0	0			0.000861195	0.00121684	0.00940199								GPC	250000	0.05	C	0.2
	GPC	50000	0.1	C	0.2	-0.00267238	-0.00267649			0.00943444	0.197453				0.00267238	0.00267649	0	0	0.00943444	0.197453	0	0			0.00267238	0.00267649	0.00943444								GPC	50000	0.1	C	0.2
	GPC	250000	0.1	C	0.2	-0.00159652	-0.00149928			0.010802	0.198774				0.00159652	0.00149928	0	0	0.010802	0.198774	0	0			0.00149928	0.00159652	0.010802								GPC	250000	0.1	C	0.2
	GPC	50000	0.4	C	0.2	-0.00182393	-0.00182836			0.0163808	0.196945				0.00182393	0.00182836	0	0	0.0163808	0.196945	0	0			0.00182393	0.00182836	0.0163808								GPC	50000	0.4	C	0.2
	GPC	250000	0.4	C	0.2	-0.00113107	-0.00113018			0.0176816	0.199374				0.00113107	0.00113018	0	0	0.0176816	0.199374	0	0			0.00113018	0.00113107	0.0176816								GPC	250000	0.4	C	0.2
	GPC	50000	1	C	0.2	-0.00139558	-0.00139514			0.0247961	0.198889		0.200461		0.00139558	0.00139514	0	0	0.0247961	0.198889	0	0.200461			0.00139514	0.00139558	0.0247961								GPC	50000	1	C	0.2
	GPC	250000	1	C	0.2	0.000932012	0.000933588			0.0268178	0.200767		0.201091		0.000932012	0.000933588	0	0	0.0268178	0.200767	0	0.201091			0.000932012	0.000933588	0.0268178								GPC	250000	1	C	0.2
	GPC	50000	0.001	C	0.6	0.0735914	0.0725266			0.0704633	0.134771				0.0735914	0.0725266	0	0	0.0704633	0.134771	0	0			0.0704633	0.0725266	0.0735914								GPC	50000	0.001	C	0.6
	GPC	250000	0.001	C	0.6	-0.011864	-0.0121263			-0.0116961	0.140855				0.011864	0.0121263	0	0	0.0116961	0.140855	0	0			0.0116961	0.011864	0.0121263								GPC	250000	0.001	C	0.6
	GPC	50000	0.005	C	0.6	0.0307549	0.0307413			0.0311534	0.162957				0.0307549	0.0307413	0	0	0.0311534	0.162957	0	0			0.0307413	0.0307549	0.0311534								GPC	50000	0.005	C	0.6
	GPC	250000	0.005	C	0.6	-0.00889351	-0.0089526			-0.00836197	0.145753				0.00889351	0.0089526	0	0	0.00836197	0.145753	0	0			0.00836197	0.00889351	0.0089526								GPC	250000	0.005	C	0.6
	GPC	50000	0.01	C	0.6	0.0159435	0.0159194			0.0162534	0.156593				0.0159435	0.0159194	0	0	0.0162534	0.156593	0	0			0.0159194	0.0159435	0.0162534								GPC	50000	0.01	C	0.6
	GPC	250000	0.01	C	0.6	-0.00432362	-0.00438275			-0.00373064	0.146493				0.00432362	0.00438275	0	0	0.00373064	0.146493	0	0			0.00373064	0.00432362	0.00438275								GPC	250000	0.01	C	0.6
	GPC	50000	0.05	C	0.6	-0.001563	-0.00156797			-0.000281858	0.147667				0.001563	0.00156797	0	0	0.000281858	0.147667	0	0			0.000281858	0.001563	0.00156797								GPC	50000	0.05	C	0.6
	GPC	250000	0.05	C	0.6	-0.0047525	-0.00475215			-0.00342497	0.143546				0.0047525	0.00475215	0	0	0.00342497	0.143546	0	0			0.00342497	0.00475215	0.0047525								GPC	250000	0.05	C	0.6
	GPC	50000	0.1	C	0.6	-0.00507673	-0.00507915			-0.00268586	0.145012				0.00507673	0.00507915	0	0	0.00268586	0.145012	0	0			0.00268586	0.00507673	0.00507915								GPC	50000	0.1	C	0.6
	GPC	250000	0.1	C	0.6	-0.00779131	-0.00778859			-0.00543659	0.142256				0.00779131	0.00778859	0	0	0.00543659	0.142256	0	0			0.00543659	0.00778859	0.00779131								GPC	250000	0.1	C	0.6
	GPC	50000	0.4	C	0.6	-0.00722498	-0.00722608			-0.00337958	0.137446				0.00722498	0.00722608	0	0	0.00337958	0.137446	0	0			0.00337958	0.00722498	0.00722608								GPC	50000	0.4	C	0.6
	GPC	250000	0.4	C	0.6	-0.00916222	-0.00915709			-0.00483119	0.141446				0.00916222	0.00915709	0	0	0.00483119	0.141446	0	0			0.00483119	0.00915709	0.00916222								GPC	250000	0.4	C	0.6
	GPC	50000	1	C	0.6	-4.92411e-05	-4.81624e-05			0.00552051	0.145502		0.14631		4.92411e-05	4.81624e-05	0	0	0.00552051	0.145502	0	0.14631			4.81624e-05	4.92411e-05	0.00552051								GPC	50000	1	C	0.6
	GPC	250000	1	C	0.6	-0.000948983	-0.000950479			0.00554963	0.150383		0.15057		0.000948983	0.000950479	0	0	0.00554963	0.150383	0	0.15057			0.000948983	0.000950479	0.00554963								GPC	250000	1	C	0.6
	S	50000	0.001	C	0	0.0240181	0.0295587			0.0287259	0.0288216				0.0240181	0.0295587	0	0	0.0287259	0.0288216	0	0			0.0240181	0.0287259	0.0288216								S	50000	0.001	C	0
	S	250000	0.001	C	0	0.0604505	0.0814219			0.0610338	0.0746319				0.0604505	0.0814219	0	0	0.0610338	0.0746319	0	0			0.0604505	0.0610338	0.0746319								S	250000	0.001	C	0
	S	50000	0.005	C	0	0.0143604	0.014861			0.0179778	0.01756				0.0143604	0.014861	0	0	0.0179778	0.01756	0	0			0.0143604	0.014861	0.01756								S	50000	0.005	C	0
	S	250000	0.005	C	0	0.00915147	0.0155271			0.0119919	0.0166532				0.00915147	0.0155271	0	0	0.0119919	0.0166532	0	0			0.00915147	0.0119919	0.0155271								S	250000	0.005	C	0
	S	50000	0.01	C	0	0.0175776	0.0184836			0.0208002	0.0217465				0.0175776	0.0184836	0	0	0.0208002	0.0217465	0	0			0.0175776	0.0184836	0.0208002								S	50000	0.01	C	0
	S	250000	0.01	C	0	0.00366556	0.00863269			0.00612484	0.00734575				0.00366556	0.00863269	0	0	0.00612484	0.00734575	0	0			0.00366556	0.00612484	0.00734575								S	250000	0.01	C	0
	S	50000	0.05	C	0	0.0064842	0.00845916			0.00712823	0.00681233				0.0064842	0.00845916	0	0	0.00712823	0.00681233	0	0			0.0064842	0.00681233	0.00712823								S	50000	0.05	C	0
	S	250000	0.05	C	0	0.00301298	0.00564253			0.00416272	0.00463939				0.00301298	0.00564253	0	0	0.00416272	0.00463939	0	0			0.00301298	0.00416272	0.00463939								S	250000	0.05	C	0
	S	50000	0.1	C	0	0.0060111	0.00686768			0.00485518	0.00687134				0.0060111	0.00686768	0	0	0.00485518	0.00687134	0	0			0.00485518	0.0060111	0.00686768								S	50000	0.1	C	0
	S	250000	0.1	C	0	0.000326072	0.00204404			0.000923337	0.00136288				0.000326072	0.00204404	0	0	0.000923337	0.00136288	0	0			0.000326072	0.000923337	0.00136288								S	250000	0.1	C	0
	S	50000	0.4	C	0	0.00212202	0.00346827			0.00210643	0.00267893				0.00212202	0.00346827	0	0	0.00210643	0.00267893	0	0			0.00210643	0.00212202	0.00267893								S	50000	0.4	C	0
	S	250000	0.4	C	0	0.000408963	0.000619844			0.000586302	0.000495764				0.000408963	0.000619844	0	0	0.000586302	0.000495764	0	0			0.000408963	0.000495764	0.000586302								S	250000	0.4	C	0
	S	50000	1	C	0	0.000792973	0.0021597			0.000969724	0.00132389		0.0316576		0.000792973	0.0021597	0	0	0.000969724	0.00132389	0	0.0316576			0.000792973	0.000969724	0.00132389								S	50000	1	C	0
	S	250000	1	C	0	7.81698e-05	0.000323681			0.00020262	0.000283715		0.0298596		7.81698e-05	0.000323681	0	0	0.00020262	0.000283715	0	0.0298596			7.81698e-05	0.00020262	0.000283715								S	250000	1	C	0
	GP+S	50000	0.001	C	0	0.0552809	0.0647638			0.0562131	0.142783				0.0552809	0.0647638	0	0	0.0562131	0.142783	0	0			0.0552809	0.0562131	0.0647638								GP+S	50000	0.001	C	0
	GP+S	250000	0.001	C	0	0.0456324	0.0446326			0.0397589	0.166584				0.0456324	0.0446326	0	0	0.0397589	0.166584	0	0			0.0397589	0.0446326	0.0456324								GP+S	250000	0.001	C	0
	GP+S	50000	0.005	C	0	0.0243832	0.0243851			0.0276209	0.20671				0.0243832	0.0243851	0	0	0.0276209	0.20671	0	0			0.0243832	0.0243851	0.0276209								GP+S	50000	0.005	C	0
	GP+S	250000	0.005	C	0	0.0114361	0.0110297			0.0124884	0.188994				0.0114361	0.0110297	0	0	0.0124884	0.188994	0	0			0.0110297	0.0114361	0.0124884								GP+S	250000	0.005	C	0
	GP+S	50000	0.01	C	0	0.0110177	0.0110036			0.0129085	0.188855				0.0110177	0.0110036	0	0	0.0129085	0.188855	0	0			0.0110036	0.0110177	0.0129085								GP+S	50000	0.01	C	0
	GP+S	250000	0.01	C	0	0.00785041	0.0078617			0.00932039	0.195127				0.00785041	0.0078617	0	0	0.00932039	0.195127	0	0			0.00785041	0.0078617	0.00932039								GP+S	250000	0.01	C	0
	GP+S	50000	0.05	C	0	0.00631061	0.00645084			0.00958258	0.196308				0.00631061	0.00645084	0	0	0.00958258	0.196308	0	0			0.00631061	0.00645084	0.00958258								GP+S	50000	0.05	C	0
	GP+S	250000	0.05	C	0	0.00365984	0.00367556			0.00759162	0.197135				0.00365984	0.00367556	0	0	0.00759162	0.197135	0	0			0.00365984	0.00367556	0.00759162								GP+S	250000	0.05	C	0
	GP+S	50000	0.1	C	0	0.00559232	0.00578515			0.0113761	0.196563				0.00559232	0.00578515	0	0	0.0113761	0.196563	0	0			0.00559232	0.00578515	0.0113761								GP+S	50000	0.1	C	0
	GP+S	250000	0.1	C	0	0.00250173	0.00253184			0.00793038	0.19753				0.00250173	0.00253184	0	0	0.00793038	0.19753	0	0			0.00250173	0.00253184	0.00793038								GP+S	250000	0.1	C	0
	GP+S	50000	0.4	C	0	0.00182049	0.00189146			0.0102898	0.194657				0.00182049	0.00189146	0	0	0.0102898	0.194657	0	0			0.00182049	0.00189146	0.0102898								GP+S	50000	0.4	C	0
	GP+S	250000	0.4	C	0	0.000744069	0.000758141			0.0106828	0.197749				0.000744069	0.000758141	0	0	0.0106828	0.197749	0	0			0.000744069	0.000758141	0.0106828								GP+S	250000	0.4	C	0
	GP+S	50000	1	C	0	0.00135492	0.00140176			0.0146201	0.195173		0.229004		0.00135492	0.00140176	0	0	0.0146201	0.195173	0	0.229004			0.00135492	0.00140176	0.0146201								GP+S	50000	1	C	0
	GP+S	250000	1	C	0	0.000649027	0.000710409			0.0151132	0.198365		0.229695		0.000649027	0.000710409	0	0	0.0151132	0.198365	0	0.229695			0.000649027	0.000710409	0.0151132								GP+S	250000	1	C	0
	GC+S	50000	0.001	C	0.2	-0.0326707	-0.0265002			-0.0314916	0.068495				0.0326707	0.0265002	0	0	0.0314916	0.068495	0	0			0.0265002	0.0314916	0.0326707								GC+S	50000	0.001	C	0.2
	GC+S	250000	0.001	C	0.2	0.0216999	0.0186942			0.0243045	0.214079				0.0216999	0.0186942	0	0	0.0243045	0.214079	0	0			0.0186942	0.0216999	0.0243045								GC+S	250000	0.001	C	0.2
	GC+S	50000	0.005	C	0.2	0.019769	0.0187734			0.0156299	0.206264				0.019769	0.0187734	0	0	0.0156299	0.206264	0	0			0.0156299	0.0187734	0.019769								GC+S	50000	0.005	C	0.2
	GC+S	250000	0.005	C	0.2	0.000180661	-0.000587594			0.00454088	0.200465				0.000180661	0.000587594	0	0	0.00454088	0.200465	0	0			0.000180661	0.000587594	0.00454088								GC+S	250000	0.005	C	0.2
	GC+S	50000	0.01	C	0.2	0.00409635	0.00430035			0.00296983	0.200205				0.00409635	0.00430035	0	0	0.00296983	0.200205	0	0			0.00296983	0.00409635	0.00430035								GC+S	50000	0.01	C	0.2
	GC+S	250000	0.01	C	0.2	-0.00678652	-0.00714097			-0.00392174	0.191405				0.00678652	0.00714097	0	0	0.00392174	0.191405	0	0			0.00392174	0.00678652	0.00714097								GC+S	250000	0.01	C	0.2
	GC+S	50000	0.05	C	0.2	0.00132242	0.00157221			0.000348214	0.196934				0.00132242	0.00157221	0	0	0.000348214	0.196934	0	0			0.000348214	0.00132242	0.00157221								GC+S	50000	0.05	C	0.2
	GC+S	250000	0.05	C	0.2	-0.00299025	-0.0029003			-0.00233826	0.193384				0.00299025	0.0029003	0	0	0.00233826	0.193384	0	0			0.00233826	0.0029003	0.00299025								GC+S	250000	0.05	C	0.2
	GC+S	50000	0.1	C	0.2	-0.00291871	-0.00254867			-0.00390998	0.193671				0.00291871	0.00254867	0	0	0.00390998	0.193671	0	0			0.00254867	0.00291871	0.00390998								GC+S	50000	0.1	C	0.2
	GC+S	250000	0.1	C	0.2	0.000146155	0.000354445			0.000119284	0.196875				0.000146155	0.000354445	0	0	0.000119284	0.196875	0	0			0.000119284	0.000146155	0.000354445								GC+S	250000	0.1	C	0.2
	GC+S	50000	0.4	C	0.2	-0.00261505	-0.00237536			-0.00229444	0.193305				0.00261505	0.00237536	0	0	0.00229444	0.193305	0	0			0.00229444	0.00237536	0.00261505								GC+S	50000	0.4	C	0.2
	GC+S	250000	0.4	C	0.2	-0.000508953	-0.000274628			-0.000908313	0.197217				0.000508953	0.000274628	0	0	0.000908313	0.197217	0	0			0.000274628	0.000508953	0.000908313								GC+S	250000	0.4	C	0.2
	GC+S	50000	1	C	0.2	-0.00123505	-0.000993558			-0.00116395	0.19534		0.22914		0.00123505	0.000993558	0	0	0.00116395	0.19534	0	0.22914			0.000993558	0.00116395	0.00123505								GC+S	50000	1	C	0.2
	GC+S	250000	1	C	0.2	4.74535e-05	0.000175935			2.15711e-05	0.199042		0.229589		4.74535e-05	0.000175935	0	0	2.15711e-05	0.199042	0	0.229589			2.15711e-05	4.74535e-05	0.000175935								GC+S	250000	1	C	0.2
	GC+S	50000	0.001	C	0.6	0.0515503	0.065476			0.0463624	0.108326				0.0515503	0.065476	0	0	0.0463624	0.108326	0	0			0.0463624	0.0515503	0.065476								GC+S	50000	0.001	C	0.6
	GC+S	250000	0.001	C	0.6	0.0183157	0.0175336			0.0140734	0.13811				0.0183157	0.0175336	0	0	0.0140734	0.13811	0	0			0.0140734	0.0175336	0.0183157								GC+S	250000	0.001	C	0.6
	GC+S	50000	0.005	C	0.6	-0.00189067	-0.00116295			-0.00175091	0.131799				0.00189067	0.00116295	0	0	0.00175091	0.131799	0	0			0.00116295	0.00175091	0.00189067								GC+S	50000	0.005	C	0.6
	GC+S	250000	0.005	C	0.6	-0.00107428	-0.000392705			-0.000998988	0.14261				0.00107428	0.000392705	0	0	0.000998988	0.14261	0	0			0.000392705	0.000998988	0.00107428								GC+S	250000	0.005	C	0.6
	GC+S	50000	0.01	C	0.6	-0.00571643	-0.00595085			-0.00624404	0.14209				0.00571643	0.00595085	0	0	0.00624404	0.14209	0	0			0.00571643	0.00595085	0.00624404								GC+S	50000	0.01	C	0.6
	GC+S	250000	0.01	C	0.6	-0.00721851	-0.00675295			-0.00717515	0.143775				0.00721851	0.00675295	0	0	0.00717515	0.143775	0	0			0.00675295	0.00717515	0.00721851								GC+S	250000	0.01	C	0.6
	GC+S	50000	0.05	C	0.6	-0.0118323	-0.0117036			-0.0117976	0.136299				0.0118323	0.0117036	0	0	0.0117976	0.136299	0	0			0.0117036	0.0117976	0.0118323								GC+S	50000	0.05	C	0.6
	GC+S	250000	0.05	C	0.6	-0.00647085	-0.00610012			-0.00640836	0.141091				0.00647085	0.00610012	0	0	0.00640836	0.141091	0	0			0.00610012	0.00640836	0.00647085								GC+S	250000	0.05	C	0.6
	GC+S	50000	0.1	C	0.6	-0.0110309	-0.0108029			-0.0107991	0.13848				0.0110309	0.0108029	0	0	0.0107991	0.13848	0	0			0.0107991	0.0108029	0.0110309								GC+S	50000	0.1	C	0.6
	GC+S	250000	0.1	C	0.6	-0.00994721	-0.00955304			-0.00992066	0.140061				0.00994721	0.00955304	0	0	0.00992066	0.140061	0	0			0.00955304	0.00992066	0.00994721								GC+S	250000	0.1	C	0.6
	GC+S	50000	0.4	C	0.6	-0.00623627	-0.00619065			-0.00607291	0.139659				0.00623627	0.00619065	0	0	0.00607291	0.139659	0	0			0.00607291	0.00619065	0.00623627								GC+S	50000	0.4	C	0.6
	GC+S	250000	0.4	C	0.6	-0.00780199	-0.00743623			-0.00773256	0.141762				0.00780199	0.00743623	0	0	0.00773256	0.141762	0	0			0.00743623	0.00773256	0.00780199								GC+S	250000	0.4	C	0.6
	GC+S	50000	1	C	0.6	-0.00187827	0.0027979			-0.00171484	0.146261		0.180143		0.00187827	0.0027979	0	0	0.00171484	0.146261	0	0.180143			0.00171484	0.00187827	0.0027979								GC+S	50000	1	C	0.6
	GC+S	250000	1	C	0.6	-0.000889799	0.00346524			-0.000845007	0.149233		0.18046		0.000889799	0.00346524	0	0	0.000845007	0.149233	0	0.18046			0.000845007	0.000889799	0.00346524								GC+S	250000	1	C	0.6
	PC+S	50000	0.001	C	0.05	-0.018681	-0.0142134			-0.0187945	-0.0186157				0.018681	0.0142134	0	0	0.0187945	0.0186157	0	0			0.0142134	0.0186157	0.018681								PC+S	50000	0.001	C	0.05
	PC+S	250000	0.001	C	0.05	-0.0315001	-0.0262965			-0.0321517	-0.0280094				0.0315001	0.0262965	0	0	0.0321517	0.0280094	0	0			0.0262965	0.0280094	0.0315001								PC+S	250000	0.001	C	0.05
	PC+S	50000	0.005	C	0.05	0.00658184	0.00947537			0.00399725	0.0224353				0.00658184	0.00947537	0	0	0.00399725	0.0224353	0	0			0.00399725	0.00658184	0.00947537								PC+S	50000	0.005	C	0.05
	PC+S	250000	0.005	C	0.05	-0.0212703	-0.0145008			-0.0182167	-0.00901507				0.0212703	0.0145008	0	0	0.0182167	0.00901507	0	0			0.00901507	0.0145008	0.0182167								PC+S	250000	0.005	C	0.05
	PC+S	50000	0.01	C	0.05	-0.00942763	-0.00612141			-0.0105531	0.00297924				0.00942763	0.00612141	0	0	0.0105531	0.00297924	0	0			0.00297924	0.00612141	0.00942763								PC+S	50000	0.01	C	0.05
	PC+S	250000	0.01	C	0.05	-0.00916708	-0.00718018			-0.00958718	0.00149751				0.00916708	0.00718018	0	0	0.00958718	0.00149751	0	0			0.00149751	0.00718018	0.00916708								PC+S	250000	0.01	C	0.05
	PC+S	50000	0.05	C	0.05	0.00301148	0.00443651			0.00316414	0.00965394				0.00301148	0.00443651	0	0	0.00316414	0.00965394	0	0			0.00301148	0.00316414	0.00443651								PC+S	50000	0.05	C	0.05
	PC+S	250000	0.05	C	0.05	-0.00828589	-0.00811288			-0.00818866	-0.00518425				0.00828589	0.00811288	0	0	0.00818866	0.00518425	0	0			0.00518425	0.00811288	0.00818866								PC+S	250000	0.05	C	0.05
	PC+S	50000	0.1	C	0.05	-0.00334262	-0.00226211			-0.00323065	-0.000147085				0.00334262	0.00226211	0	0	0.00323065	0.000147085	0	0			0.000147085	0.00226211	0.00323065								PC+S	50000	0.1	C	0.05
	PC+S	250000	0.1	C	0.05	-0.00162532	-0.00117239			-0.00157281	-0.000446				0.00162532	0.00117239	0	0	0.00157281	0.000446	0	0			0.000446	0.00117239	0.00157281								PC+S	250000	0.1	C	0.05
	PC+S	50000	0.4	C	0.05	0.00137757	0.00270868			0.00152925	0.0032832				0.00137757	0.00270868	0	0	0.00152925	0.0032832	0	0			0.00137757	0.00152925	0.00270868								PC+S	50000	0.4	C	0.05
	PC+S	250000	0.4	C	0.05	-0.000665588	-0.000462346			-0.000583067	0.000500956				0.000665588	0.000462346	0	0	0.000583067	0.000500956	0	0			0.000462346	0.000500956	0.000583067								PC+S	250000	0.4	C	0.05
	PC+S	50000	1	C	0.05	0.000147778	0.00110316			0.000353092	0.00136752		0.0314379		0.000147778	0.00110316	0	0	0.000353092	0.00136752	0	0.0314379			0.000147778	0.000353092	0.00110316								PC+S	50000	1	C	0.05
	PC+S	250000	1	C	0.05	-0.000672855	-0.000792435			-0.000578931	8.62459e-06		0.0340996		0.000672855	0.000792435	0	0	0.000578931	8.62459e-06	0	0.0340996			8.62459e-06	0.000578931	0.000672855								PC+S	250000	1	C	0.05
	PC+S	50000	0.001	C	0.1	-0.0107512	-0.0252652			-0.011262	-0.0105685				0.0107512	0.0252652	0	0	0.011262	0.0105685	0	0			0.0105685	0.0107512	0.011262								PC+S	50000	0.001	C	0.1
	PC+S	250000	0.001	C	0.1	-0.0450657	-0.0352156			-0.0390603	-0.000425416				0.0450657	0.0352156	0	0	0.0390603	0.000425416	0	0			0.000425416	0.0352156	0.0390603								PC+S	250000	0.001	C	0.1
	PC+S	50000	0.005	C	0.1	0.0247704	0.0409361			0.0247272	0.0316812				0.0247704	0.0409361	0	0	0.0247272	0.0316812	0	0			0.0247272	0.0247704	0.0316812								PC+S	50000	0.005	C	0.1
	PC+S	250000	0.005	C	0.1	-0.0272323	-0.0246712			-0.0268233	-0.0225144				0.0272323	0.0246712	0	0	0.0268233	0.0225144	0	0			0.0225144	0.0246712	0.0268233								PC+S	250000	0.005	C	0.1
	PC+S	50000	0.01	C	0.1	0.0153442	0.0253057			0.0152878	0.0201361				0.0153442	0.0253057	0	0	0.0152878	0.0201361	0	0			0.0152878	0.0153442	0.0201361								PC+S	50000	0.01	C	0.1
	PC+S	250000	0.01	C	0.1	-0.00889208	-0.00759318			-0.00861974	-0.00566618				0.00889208	0.00759318	0	0	0.00861974	0.00566618	0	0			0.00566618	0.00759318	0.00861974								PC+S	250000	0.01	C	0.1
	PC+S	50000	0.05	C	0.1	0.00052842	0.00672997			0.000519822	0.00597475				0.00052842	0.00672997	0	0	0.000519822	0.00597475	0	0			0.000519822	0.00052842	0.00597475								PC+S	50000	0.05	C	0.1
	PC+S	250000	0.05	C	0.1	-0.0020759	-0.000853593			-0.00205058	-0.00119588				0.0020759	0.000853593	0	0	0.00205058	0.00119588	0	0			0.000853593	0.00119588	0.00205058								PC+S	250000	0.05	C	0.1
	PC+S	50000	0.1	C	0.1	0.00138231	0.00579546			0.00139548	0.0031575				0.00138231	0.00579546	0	0	0.00139548	0.0031575	0	0			0.00138231	0.00139548	0.0031575								PC+S	50000	0.1	C	0.1
	PC+S	250000	0.1	C	0.1	-0.00212708	-0.00148675			-0.0020797	-0.00142618				0.00212708	0.00148675	0	0	0.0020797	0.00142618	0	0			0.00142618	0.00148675	0.0020797								PC+S	250000	0.1	C	0.1
	PC+S	50000	0.4	C	0.1	0.000692067	0.00263668			0.000751983	0.00141294				0.000692067	0.00263668	0	0	0.000751983	0.00141294	0	0			0.000692067	0.000751983	0.00141294								PC+S	50000	0.4	C	0.1
	PC+S	250000	0.4	C	0.1	0.00176546	0.00180693			0.00183481	0.00259622				0.00176546	0.00180693	0	0	0.00183481	0.00259622	0	0			0.00176546	0.00180693	0.00183481								PC+S	250000	0.4	C	0.1
	PC+S	50000	1	C	0.1	0.00113082	0.00198755			0.00122184	0.00171964		0.0331859		0.00113082	0.00198755	0	0	0.00122184	0.00171964	0	0.0331859			0.00113082	0.00122184	0.00171964								PC+S	50000	1	C	0.1
	PC+S	250000	1	C	0.1	0.000207799	0.000609531			0.000253055	0.000553306		0.0335393		0.000207799	0.000609531	0	0	0.000253055	0.000553306	0	0.0335393			0.000207799	0.000253055	0.000553306								PC+S	250000	1	C	0.1
	PC+S	50000	0.001	C	0.2	-0.123138	-0.11611			-0.112575	-0.0906875				0.123138	0.11611	0	0	0.112575	0.0906875	0	0			0.0906875	0.112575	0.11611								PC+S	50000	0.001	C	0.2
	PC+S	250000	0.001	C	0.2	-0.066637	-0.0575925			-0.0615889	-0.0574737				0.066637	0.0575925	0	0	0.0615889	0.0574737	0	0			0.0574737	0.0575925	0.0615889								PC+S	250000	0.001	C	0.2
	PC+S	50000	0.005	C	0.2	-0.0205809	-0.0176394			-0.0236037	0.00308403				0.0205809	0.0176394	0	0	0.0236037	0.00308403	0	0			0.00308403	0.0176394	0.0205809								PC+S	50000	0.005	C	0.2
	PC+S	250000	0.005	C	0.2	-0.000731778	0.00373088			0.00182464	0.00955602				0.000731778	0.00373088	0	0	0.00182464	0.00955602	0	0			0.000731778	0.00182464	0.00373088								PC+S	250000	0.005	C	0.2
	PC+S	50000	0.01	C	0.2	-0.0433605	-0.0336624			-0.0423614	-0.0271205				0.0433605	0.0336624	0	0	0.0423614	0.0271205	0	0			0.0271205	0.0336624	0.0423614								PC+S	50000	0.01	C	0.2
	PC+S	250000	0.01	C	0.2	-0.0142742	-0.00857252			-0.0145231	-0.0122683				0.0142742	0.00857252	0	0	0.0145231	0.0122683	0	0			0.00857252	0.0122683	0.0142742								PC+S	250000	0.01	C	0.2
	PC+S	50000	0.05	C	0.2	-0.00551019	-0.00262953			-0.00533797	0.000458916				0.00551019	0.00262953	0	0	0.00533797	0.000458916	0	0			0.000458916	0.00262953	0.00533797								PC+S	50000	0.05	C	0.2
	PC+S	250000	0.05	C	0.2	-0.00193811	0.000968866			-0.00263966	-0.00152907				0.00193811	0.000968866	0	0	0.00263966	0.00152907	0	0			0.000968866	0.00152907	0.00193811								PC+S	250000	0.05	C	0.2
	PC+S	50000	0.1	C	0.2	-0.00142648	0.00275019			-0.00323432	-0.00192506				0.00142648	0.00275019	0	0	0.00323432	0.00192506	0	0			0.00142648	0.00192506	0.00275019								PC+S	50000	0.1	C	0.2
	PC+S	250000	0.1	C	0.2	-0.00137367	7.45449e-05			-0.000926208	0.000437431				0.00137367	7.45449e-05	0	0	0.000926208	0.000437431	0	0			7.45449e-05	0.000437431	0.000926208								PC+S	250000	0.1	C	0.2
	PC+S	50000	0.4	C	0.2	-0.00200872	-0.00096587			-0.00159282	-0.000276546				0.00200872	0.00096587	0	0	0.00159282	0.000276546	0	0			0.000276546	0.00096587	0.00159282								PC+S	50000	0.4	C	0.2
	PC+S	250000	0.4	C	0.2	0.000272292	0.000851143			-5.9489e-05	0.000639509				0.000272292	0.000851143	0	0	5.9489e-05	0.000639509	0	0			5.9489e-05	0.000272292	0.000639509								PC+S	250000	0.4	C	0.2
	PC+S	50000	1	C	0.2	-0.000987483	0.000330965			-0.000961715	-0.000586938		0.0282329		0.000987483	0.000330965	0	0	0.000961715	0.000586938	0	0.0282329			0.000330965	0.000586938	0.000961715								PC+S	50000	1	C	0.2
	PC+S	250000	1	C	0.2	1.72389e-05	0.000171761			-5.69703e-06	0.000431407		0.0288707		1.72389e-05	0.000171761	0	0	5.69703e-06	0.000431407	0	0.0288707			5.69703e-06	1.72389e-05	0.000171761								PC+S	250000	1	C	0.2
	PC+S	50000	0.001	C	0.6	-0.110278	-0.100028			-0.111788	-0.075375				0.110278	0.100028	0	0	0.111788	0.075375	0	0			0.075375	0.100028	0.110278								PC+S	50000	0.001	C	0.6
	PC+S	250000	0.001	C	0.6	-0.0361339	-0.0232972			-0.0432195	-0.0112402				0.0361339	0.0232972	0	0	0.0432195	0.0112402	0	0			0.0112402	0.0232972	0.0361339								PC+S	250000	0.001	C	0.6
	PC+S	50000	0.005	C	0.6	-0.0315186	-0.0291661			-0.0348696	-0.0116037				0.0315186	0.0291661	0	0	0.0348696	0.0116037	0	0			0.0116037	0.0291661	0.0315186								PC+S	50000	0.005	C	0.6
	PC+S	250000	0.005	C	0.6	-0.0163052	-0.00713468			-0.0159297	-0.00323971				0.0163052	0.00713468	0	0	0.0159297	0.00323971	0	0			0.00323971	0.00713468	0.0159297								PC+S	250000	0.005	C	0.6
	PC+S	50000	0.01	C	0.6	-0.0220118	-0.0135169			-0.0213938	-0.0127263				0.0220118	0.0135169	0	0	0.0213938	0.0127263	0	0			0.0127263	0.0135169	0.0213938								PC+S	50000	0.01	C	0.6
	PC+S	250000	0.01	C	0.6	-0.0106624	-0.00351918			-0.0103601	-0.00406872				0.0106624	0.00351918	0	0	0.0103601	0.00406872	0	0			0.00351918	0.00406872	0.0103601								PC+S	250000	0.01	C	0.6
	PC+S	50000	0.05	C	0.6	-0.00633572	-0.00398965			-0.00653237	-0.00260723				0.00633572	0.00398965	0	0	0.00653237	0.00260723	0	0			0.00260723	0.00398965	0.00633572								PC+S	50000	0.05	C	0.6
	PC+S	250000	0.05	C	0.6	-0.00777025	-0.00326938			-0.00791268	-0.00615703				0.00777025	0.00326938	0	0	0.00791268	0.00615703	0	0			0.00326938	0.00615703	0.00777025								PC+S	250000	0.05	C	0.6
	PC+S	50000	0.1	C	0.6	-0.00656861	-0.00317341			-0.00680081	-0.00379449				0.00656861	0.00317341	0	0	0.00680081	0.00379449	0	0			0.00317341	0.00379449	0.00656861								PC+S	50000	0.1	C	0.6
	PC+S	250000	0.1	C	0.6	-0.00664246	-0.00412062			-0.00677356	-0.00565116				0.00664246	0.00412062	0	0	0.00677356	0.00565116	0	0			0.00412062	0.00565116	0.00664246								PC+S	250000	0.1	C	0.6
	PC+S	50000	0.4	C	0.6	-0.00947747	-0.00763507			-0.00964096	-0.00763858				0.00947747	0.00763507	0	0	0.00964096	0.00763858	0	0			0.00763507	0.00763858	0.00947747								PC+S	50000	0.4	C	0.6
	PC+S	250000	0.4	C	0.6	-0.00533053	-0.00387731			-0.00542531	-0.00491483				0.00533053	0.00387731	0	0	0.00542531	0.00491483	0	0			0.00387731	0.00491483	0.00533053								PC+S	250000	0.4	C	0.6
	PC+S	50000	1	C	0.6	-0.00195525	-0.000515066			-0.00207527	-0.000657598		0.0293843		0.00195525	0.000515066	0	0	0.00207527	0.000657598	0	0.0293843			0.000515066	0.000657598	0.00195525								PC+S	50000	1	C	0.6
	PC+S	250000	1	C	0.6	3.94584e-05	0.000521964			-7.3652e-06	0.000407239		0.0291644		3.94584e-05	0.000521964	0	0	7.3652e-06	0.000407239	0	0.0291644			7.3652e-06	3.94584e-05	0.000407239								PC+S	250000	1	C	0.6
	G+S	50000	0.001	C	0	0.0840227	0.086001			0.0844501	0.145266				0.0840227	0.086001	0	0	0.0844501	0.145266	0	0			0.0840227	0.0844501	0.086001								G+S	50000	0.001	C	0
	G+S	250000	0.001	C	0	0.0364432	0.035875			0.0395945	0.201895				0.0364432	0.035875	0	0	0.0395945	0.201895	0	0			0.035875	0.0364432	0.0395945								G+S	250000	0.001	C	0
	G+S	50000	0.005	C	0	0.0217062	0.020629			0.0242909	0.170748				0.0217062	0.020629	0	0	0.0242909	0.170748	0	0			0.020629	0.0217062	0.0242909								G+S	50000	0.005	C	0
	G+S	250000	0.005	C	0	0.0170272	0.017167			0.0206459	0.21131				0.0170272	0.017167	0	0	0.0206459	0.21131	0	0			0.0170272	0.017167	0.0206459								G+S	250000	0.005	C	0
	G+S	50000	0.01	C	0	0.00956135	0.00996247			0.0123034	0.185577				0.00956135	0.00996247	0	0	0.0123034	0.185577	0	0			0.00956135	0.00996247	0.0123034								G+S	50000	0.01	C	0
	G+S	250000	0.01	C	0	0.00849335	0.00866001			0.00983664	0.197386				0.00849335	0.00866001	0	0	0.00983664	0.197386	0	0			0.00849335	0.00866001	0.00983664								G+S	250000	0.01	C	0
	G+S	50000	0.05	C	0	0.00428577	0.00444161			0.00528289	0.192924				0.00428577	0.00444161	0	0	0.00528289	0.192924	0	0			0.00428577	0.00444161	0.00528289								G+S	50000	0.05	C	0
	G+S	250000	0.05	C	0	0.00336801	0.00359386			0.00372065	0.20017				0.00336801	0.00359386	0	0	0.00372065	0.20017	0	0			0.00336801	0.00359386	0.00372065								G+S	250000	0.05	C	0
	G+S	50000	0.1	C	0	0.0034212	0.00352278			0.00404847	0.192519				0.0034212	0.00352278	0	0	0.00404847	0.192519	0	0			0.0034212	0.00352278	0.00404847								G+S	50000	0.1	C	0
	G+S	250000	0.1	C	0	0.00262623	0.00265626			0.00252992	0.198768				0.00262623	0.00265626	0	0	0.00252992	0.198768	0	0			0.00252992	0.00262623	0.00265626								G+S	250000	0.1	C	0
	G+S	50000	0.4	C	0	0.00291662	0.00304264			0.00301852	0.19685				0.00291662	0.00304264	0	0	0.00301852	0.19685	0	0			0.00291662	0.00301852	0.00304264								G+S	50000	0.4	C	0
	G+S	250000	0.4	C	0	0.00225008	0.00238593			0.00236828	0.199918				0.00225008	0.00238593	0	0	0.00236828	0.199918	0	0			0.00225008	0.00236828	0.00238593								G+S	250000	0.4	C	0
	G+S	50000	1	C	0	0.000493694	0.000662124			0.000801361	0.195618		0.230765		0.000493694	0.000662124	0	0	0.000801361	0.195618	0	0.230765			0.000493694	0.000662124	0.000801361								G+S	50000	1	C	0
	G+S	250000	1	C	0	0.000996126	0.00106582			0.00108832	0.199533		0.229266		0.000996126	0.00106582	0	0	0.00108832	0.199533	0	0.229266			0.000996126	0.00106582	0.00108832								G+S	250000	1	C	0
	PC	50000	0.001	C	0.05	0.086444	0.086435			0.0847391	0.0864515				0.086444	0.086435	0	0	0.0847391	0.0864515	0	0			0.0847391	0.086435	0.086444								PC	50000	0.001	C	0.05
	PC	250000	0.001	C	0.05	-0.0454409	-0.0456177			-0.0498607	-0.0487972				0.0454409	0.0456177	0	0	0.0498607	0.0487972	0	0			0.0454409	0.0456177	0.0487972								PC	250000	0.001	C	0.05
	PC	50000	0.005	C	0.05	-0.0291484	-0.0215402			-0.0242477	-0.0217142				0.0291484	0.0215402	0	0	0.0242477	0.0217142	0	0			0.0215402	0.0217142	0.0242477								PC	50000	0.005	C	0.05
	PC	250000	0.005	C	0.05	-0.0418708	-0.0426492			-0.0433855	-0.0416699				0.0418708	0.0426492	0	0	0.0433855	0.0416699	0	0			0.0416699	0.0418708	0.0426492								PC	250000	0.005	C	0.05
	PC	50000	0.01	C	0.05	-0.00690428	-0.00846573			-0.00774263	0.00222285				0.00690428	0.00846573	0	0	0.00774263	0.00222285	0	0			0.00222285	0.00690428	0.00774263								PC	50000	0.01	C	0.05
	PC	250000	0.01	C	0.05	-0.0181913	-0.0280719			-0.0193222	-0.0143476				0.0181913	0.0280719	0	0	0.0193222	0.0143476	0	0			0.0143476	0.0181913	0.0193222								PC	250000	0.01	C	0.05
	PC	50000	0.05	C	0.05	0.00933483	0.00939535			0.00968784	0.0111904				0.00933483	0.00939535	0	0	0.00968784	0.0111904	0	0			0.00933483	0.00939535	0.00968784								PC	50000	0.05	C	0.05
	PC	250000	0.05	C	0.05	-0.0036088	-0.00378557			-0.00369998	-0.000383187				0.0036088	0.00378557	0	0	0.00369998	0.000383187	0	0			0.000383187	0.0036088	0.00369998								PC	250000	0.05	C	0.05
	PC	50000	0.1	C	0.05	0.00555308	0.00575284			0.00548934	0.00671008				0.00555308	0.00575284	0	0	0.00548934	0.00671008	0	0			0.00548934	0.00555308	0.00575284								PC	50000	0.1	C	0.05
	PC	250000	0.1	C	0.05	-0.000325341	-0.000370462			-0.000310748	7.44552e-05				0.000325341	0.000370462	0	0	0.000310748	7.44552e-05	0	0			7.44552e-05	0.000310748	0.000325341								PC	250000	0.1	C	0.05
	PC	50000	0.4	C	0.05	0.00305618	0.00304052			0.00303789	0.00364394				0.00305618	0.00304052	0	0	0.00303789	0.00364394	0	0			0.00303789	0.00304052	0.00305618								PC	50000	0.4	C	0.05
	PC	250000	0.4	C	0.05	-0.000543916	-0.000548986			-0.000535935	-0.00040278				0.000543916	0.000548986	0	0	0.000535935	0.00040278	0	0			0.00040278	0.000535935	0.000543916								PC	250000	0.4	C	0.05
	PC	50000	1	C	0.05	0.00168826	0.00165109			0.00166591	0.00181772		0.00189433		0.00168826	0.00165109	0	0	0.00166591	0.00181772	0	0.00189433			0.00165109	0.00166591	0.00168826								PC	50000	1	C	0.05
	PC	250000	1	C	0.05	-7.11085e-05	-7.13132e-05			-7.12769e-05	-7.29328e-05		-7.05221e-05		7.11085e-05	7.13132e-05	0	0	7.12769e-05	7.29328e-05	0	7.05221e-05			7.05221e-05	7.11085e-05	7.12769e-05								PC	250000	1	C	0.05
	PC	50000	0.001	C	0.1	-0.069114	-0.06956			-0.0695207	-0.0340071				0.069114	0.06956	0	0	0.0695207	0.0340071	0	0			0.0340071	0.069114	0.0695207								PC	50000	0.001	C	0.1
	PC	250000	0.001	C	0.1	-0.0145699	-0.0294556			-0.012091	0.0129768				0.0145699	0.0294556	0	0	0.012091	0.0129768	0	0			0.012091	0.0129768	0.0145699								PC	250000	0.001	C	0.1
	PC	50000	0.005	C	0.1	-0.0433056	-0.0433306			-0.0419692	-0.0258585				0.0433056	0.0433306	0	0	0.0419692	0.0258585	0	0			0.0258585	0.0419692	0.0433056								PC	50000	0.005	C	0.1
	PC	250000	0.005	C	0.1	-0.00286584	-0.0137128			-0.00238423	0.00427486				0.00286584	0.0137128	0	0	0.00238423	0.00427486	0	0			0.00238423	0.00286584	0.00427486								PC	250000	0.005	C	0.1
	PC	50000	0.01	C	0.1	-0.0195779	-0.0269207			-0.01969	-0.00810953				0.0195779	0.0269207	0	0	0.01969	0.00810953	0	0			0.00810953	0.0195779	0.01969								PC	50000	0.01	C	0.1
	PC	250000	0.01	C	0.1	-0.00616015	-0.00671643			-0.00627072	-0.00121334				0.00616015	0.00671643	0	0	0.00627072	0.00121334	0	0			0.00121334	0.00616015	0.00627072								PC	250000	0.01	C	0.1
	PC	50000	0.05	C	0.1	0.00503337	0.00533513			0.0052273	0.00522255				0.00503337	0.00533513	0	0	0.0052273	0.00522255	0	0			0.00503337	0.00522255	0.0052273								PC	50000	0.05	C	0.1
	PC	250000	0.05	C	0.1	-0.000983134	-0.00100286			-0.000978279	0.000352158				0.000983134	0.00100286	0	0	0.000978279	0.000352158	0	0			0.000352158	0.000978279	0.000983134								PC	250000	0.05	C	0.1
	PC	50000	0.1	C	0.1	0.00663895	0.00685214			0.00665344	0.0077953				0.00663895	0.00685214	0	0	0.00665344	0.0077953	0	0			0.00663895	0.00665344	0.00685214								PC	50000	0.1	C	0.1
	PC	250000	0.1	C	0.1	0.00144443	0.00146329			0.00144307	0.00146632				0.00144443	0.00146329	0	0	0.00144307	0.00146632	0	0			0.00144307	0.00144443	0.00146329								PC	250000	0.1	C	0.1
	PC	50000	0.4	C	0.1	-0.00111864	-0.00111377			-0.00109495	-0.000244813				0.00111864	0.00111377	0	0	0.00109495	0.000244813	0	0			0.000244813	0.00109495	0.00111377								PC	50000	0.4	C	0.1
	PC	250000	0.4	C	0.1	-0.00150513	-0.00153805			-0.00148849	-0.000705774				0.00150513	0.00153805	0	0	0.00148849	0.000705774	0	0			0.000705774	0.00148849	0.00150513								PC	250000	0.4	C	0.1
	PC	50000	1	C	0.1	-0.000389211	-0.000389414			-0.000389159	-0.000389699		-0.000389593		0.000389211	0.000389414	0	0	0.000389159	0.000389699	0	0.000389593			0.000389159	0.000389211	0.000389414								PC	50000	1	C	0.1
	PC	250000	1	C	0.1	-0.00136472	-0.00137434			-0.00135006	-0.00103178		-0.00101973		0.00136472	0.00137434	0	0	0.00135006	0.00103178	0	0.00101973			0.00101973	0.00103178	0.00135006								PC	250000	1	C	0.1
	PC	50000	0.001	C	0.2	0.00161312	0.00134257			-0.0589588	-0.0589819				0.00161312	0.00134257	0	0	0.0589588	0.0589819	0	0			0.00134257	0.00161312	0.0589588								PC	50000	0.001	C	0.2
	PC	250000	0.001	C	0.2	0.00634713	0.00478634			0.00276001	0.0218281				0.00634713	0.00478634	0	0	0.00276001	0.0218281	0	0			0.00276001	0.00478634	0.00634713								PC	250000	0.001	C	0.2
	PC	50000	0.005	C	0.2	0.00984192	0.0098519			-0.000780317	-0.000525081				0.00984192	0.0098519	0	0	0.000780317	0.000525081	0	0			0.000525081	0.000780317	0.00984192								PC	50000	0.005	C	0.2
	PC	250000	0.005	C	0.2	0.00297005	0.00300786			0.00307429	0.00850053				0.00297005	0.00300786	0	0	0.00307429	0.00850053	0	0			0.00297005	0.00300786	0.00307429								PC	250000	0.005	C	0.2
	PC	50000	0.01	C	0.2	-0.00478982	-0.00483165			-0.00500485	0.00469724				0.00478982	0.00483165	0	0	0.00500485	0.00469724	0	0			0.00469724	0.00478982	0.00483165								PC	50000	0.01	C	0.2
	PC	250000	0.01	C	0.2	-0.0078911	-0.00809029			-0.00853376	0.00152675				0.0078911	0.00809029	0	0	0.00853376	0.00152675	0	0			0.00152675	0.0078911	0.00809029								PC	250000	0.01	C	0.2
	PC	50000	0.05	C	0.2	0.00362531	0.00365088			0.000350083	0.00814852				0.00362531	0.00365088	0	0	0.000350083	0.00814852	0	0			0.000350083	0.00362531	0.00365088								PC	50000	0.05	C	0.2
	PC	250000	0.05	C	0.2	0.00302495	0.0029985			0.00396478	0.00657892				0.00302495	0.0029985	0	0	0.00396478	0.00657892	0	0			0.0029985	0.00302495	0.00396478								PC	250000	0.05	C	0.2
	PC	50000	0.1	C	0.2	0.00718717	0.00719127			0.00256955	0.00723075				0.00718717	0.00719127	0	0	0.00256955	0.00723075	0	0			0.00256955	0.00718717	0.00719127								PC	50000	0.1	C	0.2
	PC	250000	0.1	C	0.2	-0.00157355	-0.00151208			-0.00118059	-0.000199029				0.00157355	0.00151208	0	0	0.00118059	0.000199029	0	0			0.000199029	0.00118059	0.00151208								PC	250000	0.1	C	0.2
	PC	50000	0.4	C	0.2	-0.00306436	-0.00307315			-0.00473551	-0.00330915				0.00306436	0.00307315	0	0	0.00473551	0.00330915	0	0			0.00306436	0.00307315	0.00330915								PC	50000	0.4	C	0.2
	PC	250000	0.4	C	0.2	-0.0020511	-0.00205581			-0.00046799	-0.000182497				0.0020511	0.00205581	0	0	0.00046799	0.000182497	0	0			0.000182497	0.00046799	0.0020511								PC	250000	0.4	C	0.2
	PC	50000	1	C	0.2	-0.00281299	-0.00279139			-0.00298676	-0.00199919		-0.00199107		0.00281299	0.00279139	0	0	0.00298676	0.00199919	0	0.00199107			0.00199107	0.00199919	0.00279139								PC	50000	1	C	0.2
	PC	250000	1	C	0.2	-0.00152302	-0.00152619			-0.000733206	-0.000336065		-0.000342743		0.00152302	0.00152619	0	0	0.000733206	0.000336065	0	0.000342743			0.000336065	0.000342743	0.000733206								PC	250000	1	C	0.2
	PC	50000	0.001	C	0.6	-0.0646263	-0.0646228			-0.0646363	-0.0319521				0.0646263	0.0646228	0	0	0.0646363	0.0319521	0	0			0.0319521	0.0646228	0.0646263								PC	50000	0.001	C	0.6
	PC	250000	0.001	C	0.6	-0.0710024	-0.0678574			-0.0755203	-0.0239605				0.0710024	0.0678574	0	0	0.0755203	0.0239605	0	0			0.0239605	0.0678574	0.0710024								PC	250000	0.001	C	0.6
	PC	50000	0.005	C	0.6	-0.0171454	-0.0152882			-0.0172913	-0.00545458				0.0171454	0.0152882	0	0	0.0172913	0.00545458	0	0			0.00545458	0.0152882	0.0171454								PC	50000	0.005	C	0.6
	PC	250000	0.005	C	0.6	-0.0131151	-0.0140172			-0.0130929	-0.00404885				0.0131151	0.0140172	0	0	0.0130929	0.00404885	0	0			0.00404885	0.0130929	0.0131151								PC	250000	0.005	C	0.6
	PC	50000	0.01	C	0.6	-0.0160261	-0.0159092			-0.0158898	-0.00390632				0.0160261	0.0159092	0	0	0.0158898	0.00390632	0	0			0.00390632	0.0158898	0.0159092								PC	50000	0.01	C	0.6
	PC	250000	0.01	C	0.6	-0.00611897	-0.00606416			-0.00549133	-0.00158679				0.00611897	0.00606416	0	0	0.00549133	0.00158679	0	0			0.00158679	0.00549133	0.00606416								PC	250000	0.01	C	0.6
	PC	50000	0.05	C	0.6	-0.00589728	-0.00597839			-0.00594402	-0.0039757				0.00589728	0.00597839	0	0	0.00594402	0.0039757	0	0			0.0039757	0.00589728	0.00594402								PC	50000	0.05	C	0.6
	PC	250000	0.05	C	0.6	-0.0051699	-0.00524902			-0.00526871	-0.00446345				0.0051699	0.00524902	0	0	0.00526871	0.00446345	0	0			0.00446345	0.0051699	0.00524902								PC	250000	0.05	C	0.6
	PC	50000	0.1	C	0.6	-0.00611356	-0.00603423			-0.00604534	-0.00230101				0.00611356	0.00603423	0	0	0.00604534	0.00230101	0	0			0.00230101	0.00603423	0.00604534								PC	50000	0.1	C	0.6
	PC	250000	0.1	C	0.6	-0.00361574	-0.00356977			-0.00351518	-0.00300306				0.00361574	0.00356977	0	0	0.00351518	0.00300306	0	0			0.00300306	0.00351518	0.00356977								PC	250000	0.1	C	0.6
	PC	50000	0.4	C	0.6	-0.00798383	-0.00790027			-0.00793871	-0.00620727				0.00798383	0.00790027	0	0	0.00793871	0.00620727	0	0			0.00620727	0.00790027	0.00793871								PC	50000	0.4	C	0.6
	PC	250000	0.4	C	0.6	-0.00646147	-0.00649812			-0.00642937	-0.00584366				0.00646147	0.00649812	0	0	0.00642937	0.00584366	0	0			0.00584366	0.00642937	0.00646147								PC	250000	0.4	C	0.6
	PC	50000	1	C	0.6	-0.00118364	-0.0011739			-0.00115192	-0.000212385		-0.000134894		0.00118364	0.0011739	0	0	0.00115192	0.000212385	0	0.000134894			0.000134894	0.000212385	0.00115192								PC	50000	1	C	0.6
	PC	250000	1	C	0.6	-0.000211988	-0.000210158			-0.000214415	0.00014388		0.000159943		0.000211988	0.000210158	0	0	0.000214415	0.00014388	0	0.000159943			0.00014388	0.000159943	0.000210158								PC	250000	1	C	0.6
															0.00798383	0.00790027	0	0	0.00793871	0.00620727	0	0			0.00620727	0.00790027	0.00793871
															0.00646147	0.00649812	0	0	0.00642937	0.00584366	0	0			0.00584366	0.00642937	0.00646147
															0.00118364	0.0011739	0	0	0.00115192	0.000212385	0	0.000134894			0.000134894	0.000212385	0.00115192
															0.000211988	0.000210158	0	0	0.000214415	0.00014388	0	0.000159943			0.00014388	0.000159943	0.000210158

## Sheet: SData2-Results All Diseases
Supplementary Data 2: Variance components and causal effect estimates from 1083 diseases based on SMILE model. We report estimates and standard errors for the heritability (G), and the variance components of parent-shared (P), children-shared (C), and spatially-correlated community environment (S) from SMILE model. We also report odds ratio, their p-values, and 95% confidence interval for the cau…
					SMILE - Liability Scale Variance Components Estimates								SMILE-2 Model Pollution Causal Effects Odds Ratios and P-values									Quantiles of Age Distribution for Cases							SMILE-2 Model Pollution Causal Effects Odds Ratios 95% Confidence Intervals
	PheWAS Code	Cases	Total	Sample Prevalence	G		S		C		P		Estimated OR_PM2.5	P-value_PM2.5	Estimated OR_NO2	P-value_NO2	Estimated OR_PC1	P-value_PC1	Phenotype Description	Sub Category	Category	ageq0%	ageq10%	ageq25%	ageq50%	ageq75%	ageq90%	ageq100%	Estimated_LOWER_95_CI_OR_PM2.5	Estimated_UPPER_95_CI_OR_PM2.5	Estimated_LOWER_95_CI_OR_NO2	Estimated_UPPER_95_CI_OR_NO2	Estimated_LOWER_95_CI_OR_PC1	Estimated_UPPER_95_CI_OR_PC1
					Est	SE	Est	SE	Est	SE	Est	SE
	008	42264	1030480	0.0410139	0.279099	0.00695039	0.0224223	0.00200164	0.0485916	0.00587493	0.179679	0.00702049	1.01797	0.00169218	1.04792	0.0014155	1.07338	0.003535	Intestinal infection	Intestinal infection	infectious diseases	10	11	13	17	44	49	60	1.00673	1.0294	1.01825	1.07862	1.02339	1.12501
	008.5	5340	1030480	0.00518205	0.279948	0.0202012	0.00523997	0.00132764	0.142481	0.0179574	0.193251	0.0121121	0.984574	0.0886012	1.00439	0.875061	1.03545	0.389556	Bacterial enteritis	Intestinal infection	infectious diseases	10	12	16	41	47	51	60	1.00228	0.968013	0.955285	1.0552	0.95692	1.11945
	008.52	2768	1030480	0.00268613	0.199945	0.0370537	0.00566835	0.00168862	0.163195	0.0342703	0.156455	0.0194463	0.989304	0.335607	0.989164	0.763889	1.02452	0.651527	Intestinal infection due to C. difficile	Intestinal infection	infectious diseases	10	13	17	42	48	51	60	1.01154	0.966964	1.06305	0.920104	0.920701	1.14111
	008.6	18466	1030480	0.0179198	0.318247	0.0093453	0.052952	0.00395466	0.0621137	0.00644482	0.277937	0.0100414	1.04087	5.55958e-07	1.05181	0.0284599	1.06884	0.059637	Viral Enteritis	Intestinal infection	infectious diseases	10	11	13	16	40	47	59	1.02475	1.05751	1.00535	1.10082	0.997304	1.14585
	010	2360	1030480	0.00229019	0.404663	0.0209476	0.022488	0.00294677	0.262166	0.0114303	0.30605	0.0119107	0.953138	0.020161	1.08875	0.145751	1.25409	0.0375036	Tuberculosis	bacterial infection	infectious diseases	10	12	15	19	45	50	60	0.992512	0.915061	0.970752	1.22165	1.01318	1.55207
	038	10154	1030480	0.00985366	0.171271	0.0183345	0.00963127	0.00159612	0.33471	0.0169433	0.13181	0.0101666	0.988067	0.139092	1.02814	0.357271	1.04974	0.324171	Septicemia	bacterial infection	infectious diseases	10	13	18	44	48	52	60	1.00393	0.972325	0.969334	1.09022	0.952974	1.1569
	038.1	1618	1030480	0.00157014	0.410375	0.0331719	0.00636496	0.0026773	0.624349	0.0165286	0.180696	0.0220223	0.981127	0.237992	1.02778	0.525939	1.02698	0.72447	Gram negative septicemia	bacterial infection	infectious diseases	10	13	33	44	49	53	59	1.01276	0.950236	0.943897	1.1196	0.885828	1.19067
	038.3	2428	1030480	0.00235618	0.250309	0.0344104	0.0105585	0.00236833	0.343066	0.0272269	0.176412	0.0172778	0.963305	0.0065869	0.93495	0.461608	0.897342	0.47062	Bacteremia	bacterial infection	infectious diseases	10	13	19	44	49	52	59	0.989551	0.937161	1.11837	0.781693	1.20545	0.667479
	041	42946	1030480	0.0416757	0.222427	0.00733412	0.0230929	0.00243181	0.0707947	0.00707087	0.17292	0.00555539	0.996478	0.635202	0.997128	0.858023	1.01479	0.614812	Bacterial infection NOS	bacterial infection	infectious diseases	10	12	14	37	46	50	60	1.01262	0.979653	1.03036	0.96472	0.957785	1.07563
	041.1	10347	1030480	0.010041	0.380271	0.0115621	0.0174243	0.00273413	0.0530931	0.0103292	0.259363	0.00806717	1.01875	0.00706384	1.01124	0.567319	1.03288	0.290752	Staphylococcus infections	bacterial infection	infectious diseases	10	12	14	36	46	50	59	1.00514	1.03305	0.973834	1.04958	0.972586	1.09717
	041.11	3455	1030480	0.00335281	0.424941	0.0175665	0.0128871	0.0034263	0.0690688	0.0158019	0.25938	0.0117258	1.02255	0.0337544	1.00517	0.869714	1.00881	0.859632	Methicillin sensitive Staphylococcus aureus	bacterial infection	infectious diseases	10	12	15	40	46	51	59	1.00174	1.04471	0.946728	1.06686	0.913378	1.11463
	041.12	4425	1030480	0.00429412	0.546745	0.0123008	0.015034	0.00302207	0.0188636	0.0117519	0.361116	0.00745419	1.0472	5.11026e-06	1.06802	0.0171174	1.13141	0.00419209	Methicillin resistant Staphylococcus aureus	bacterial infection	infectious diseases	10	12	14	36	46	50	59	1.02653	1.06787	1.01178	1.12734	1.03961	1.23043
	041.2	5339	1030480	0.00518108	0.342062	0.0166433	0.0209855	0.00309156	0.207847	0.00944066	0.236099	0.0168618	0.991671	0.456882	1.02008	0.517604	1.09838	0.0878238	Streptococcus infection	bacterial infection	infectious diseases	10	11	13	16	43	48	60	1.01322	0.971225	0.96056	1.08312	0.986248	1.22241
	041.4	2925	1030480	0.00283848	0.24469	0.0247296	0.0447171	0.00778621	0.00014767	0.00411319	0.154696	0.0181275	0.979282	0.19775	1.04099	0.250295	0.97297	0.643499	E. coli	bacterial infection	infectious diseases	10	12	15	39	46	51	60	1.01115	0.94787	0.972116	1.11476	1.09239	0.866658
	041.8	8495	1030480	0.00824373	0.394001	0.0170893	0.0492003	0.00383901	0.699523	0.00831827	0.281211	0.00627958	0.912035	1.50725e-06	1.02676	0.642085	1.09002	0.374046	H. pylori	bacterial infection	infectious diseases	10	15	37	43	48	51	60	0.946883	0.878402	0.917891	1.14908	0.901391	1.31807
	041.9	1565	1030480	0.00151871	0.747926	0.0164367	0.0493441	0.00754849	0.030907	0.00798361	0.428316	0.00948431	1.0295	0.0942681	1.02224	0.65989	1.07494	0.353003	Infection with drug-resistant microorganisms	bacterial infection	infectious diseases	10	12	14	32	45	50	59	0.995111	1.06404	0.927564	1.12605	0.922845	1.25224
	053	29434	1030480	0.0285634	0.082253	0.0119702	0.00316164	0.000660551	0.36903	0.0143533	0.0712791	0.00712334	1.01748	1.74753e-05	0.989133	0.333106	0.991762	0.645394	Herpes zoster	Viral infection	infectious diseases	10	13	19	43	48	51	60	1.00921	1.02485	1.0114	0.967099	1.02648	0.958676
	053.1	825	373004	0.00221177	0.00105305	0.0762954	0.0103859	0.00529831	0.984875	0.0384727	0.207283	0.0284226	0.975023	0.33558	1.18383	0.015019	1.25942	0.0355354	Herpes zoster with nervous system complications	Viral infection	infectious diseases	14	18	42	47	51	54	60	1.02661	0.925987	1.03335	1.35662	1.01575	1.56051
	054	35544	1030480	0.0344927	0.212745	0.00826132	0.00646918	0.000818791	0.0185792	0.00864925	0.186265	0.00623977	0.98874	0.0290811	1.01913	0.27291	1.04788	0.103226	Herpes simplex	Viral infection	infectious diseases	10	12	15	35	45	49	60	0.998875	0.979223	0.985278	1.05388	0.990571	1.10876
	070	8458	1030480	0.00820783	0.41727	0.0127615	0.0149898	0.00171255	0.395574	0.00882982	0.356749	0.00476914	0.950619	5.65251e-10	1.11025	0.000664498	1.2125	6.75214e-05	Viral hepatitis	Viral infection	infectious diseases	10	14	18	45	49	53	60	0.966225	0.936015	1.04527	1.17874	1.10264	1.33221
	070.2	2009	855004	0.0023497	0.632143	0.0181104	0.0493798	0.00421084	0.580863	0.00834265	0.450332	0.00589843	0.909241	6.81577e-06	1.03856	0.582893	1.06283	0.623904	Viral hepatitis B	Viral infection	infectious diseases	11	16	40	46	50	53	60	0.947577	0.871994	0.906354	1.19106	0.832613	1.35714
	070.3	1848	373004	0.00495437	0.526689	0.0264185	0.00642172	0.00263579	0.594353	0.0132129	0.447972	0.00693647	0.974533	0.0905848	1.06599	0.121959	1.16726	0.0214994	Viral hepatitis C	Viral infection	infectious diseases	14	16	40	48	52	54	59	1.00401	0.946825	0.983054	1.15594	1.02304	1.33122
	070.4	2132	1030480	0.00206894	0.366049	0.0438546	0.0153183	0.00496094	0.784843	0.0216158	0.335108	0.00958096	0.970764	0.0733595	1.2392	0.000636755	1.42325	0.000706599	Chronic hepatitis	Viral infection	infectious diseases	10	16	40	46	50	53	60	1.00279	0.940216	1.09562	1.40114	1.16023	1.74528
	070.9	7360	1030480	0.0071423	0.441403	0.0118597	0.0236146	0.00205071	0.248779	0.0099065	0.319977	0.00565322	0.939397	1.0524e-06	1.1386	0.041138	1.38526	0.00464199	Hepatitis NOS	Viral infection	infectious diseases	10	13	17	43	48	52	59	0.963029	0.91557	1.00527	1.29051	1.10541	1.73531
	078	152969	1030480	0.148444	0.293064	0.00428634	0.00934133	0.000731204	0.0812206	0.00339176	0.184575	0.00493892	1.00823	0.0506551	1.02068	0.194912	1.05743	0.0643015	Viral warts & HPV	Viral infection	infectious diseases	10	11	13	16	43	49	60	0.999976	1.01609	0.989408	1.0536	0.996713	1.12093
	079	160087	1030480	0.155352	0.164577	0.00456014	0.0138435	0.000991886	0.10002	0.00332435	0.3568	0.00589174	0.994173	0.191396	1.0626	0.000280903	1.13801	1.38137e-06	Viral infection	Viral infection	infectious diseases	10	11	12	15	21	46	60	1.00301	0.985074	1.02853	1.09863	1.07982	1.19932
	079.1	2390	1030480	0.00231931	0.566406	0.0209255	0.00926797	0.00273252	0.178282	0.0109452	0.904779	0.00294267	0.975821	0.109121	0.999255	0.989996	1.02798	0.779081	Varicella infection	Viral infection	infectious diseases	10	10	12	14	18	45	59	1.00543	0.947432	1.16819	0.854313	0.847674	1.24669
	079.9	11094	1030480	0.0107659	0.316618	0.0123458	0.0222626	0.00286223	0.112256	0.00847603	0.289488	0.00929835	1.02576	0.000778922	1.09697	0.000488879	1.14108	0.00222172	Viremia, NOS	Viral infection	infectious diseases	10	11	12	16	43	48	59	1.01075	1.04148	1.04137	1.1556	1.04853	1.24162
	080	7604	1030480	0.00737909	0.127627	0.0263014	0.00762073	0.00183736	0.525134	0.0170642	0.0624696	0.0167591	0.993411	0.430135	1.01241	0.583829	1.03004	0.443733	Postoperative infection	Postoperative infection	infectious diseases	10	14	20	43	48	52	60	1.01048	0.975827	0.969699	1.05615	0.954921	1.11098
	081	3588	1030480	0.00348187	0.112171	0.0504158	0.0047155	0.00149106	0.677768	0.0258437	0.096177	0.0227986	1.01396	0.25589	1.03914	0.189637	1.03718	0.431644	Infection/inflammation of internal prosthetic device; implant; and graft	Postoperative infection	infectious diseases	10	14	34	44	48	52	59	0.989964	1.03862	0.981222	1.10018	0.947156	1.13537
	090	11830	1030480	0.0114801	0.301721	0.0162188	0.036103	0.00274411	0.0842755	0.00977595	0.846441	0.00300942	0.941772	2.17851e-05	1.18514	0.000334727	1.30115	0.00159717	Sexually transmitted infections (not HIV or hepatitis)	Sexually transmitted infections (not hiv or hepatitis)	infectious diseases	10	12	14	16	19	45	60	0.968345	0.916372	1.08002	1.30018	1.10486	1.53196
	090.2	1817	1030480	0.00176326	0.410778	0.0324915	0.042354	0.00517564	0.102118	0.0175329	0.922114	0.00518315	0.970946	0.199915	0.987463	0.907974	0.894479	0.527671	Gonococcal infections	Sexually transmitted infections (not hiv or hepatitis)	infectious diseases	10	12	14	16	19	42	59	1.0157	0.928267	1.23225	0.790559	1.26612	0.631249
	110	117028	1030480	0.113566	0.217238	0.0048452	0.007127	0.000676623	0.0494399	0.00527115	0.14441	0.00386858	0.9995	0.895679	1.04717	6.56281e-05	1.08135	3.63765e-05	Dermatophytosis / Dermatomycosis	Mycoses	infectious diseases	10	12	15	40	47	51	60	1	1	1.02365	1.07088	1.04177	1.12171
	110.1	101803	1030480	0.0987918	0.214484	0.00512833	0.0065439	0.000653185	0.0573744	0.00600823	0.146851	0.00384887	0.997987	0.602938	1.05024	6.58394e-05	1.07925	0.000129639	Dermatophytosis	Mycoses	infectious diseases	10	12	15	41	47	51	60	1.00556	0.990499	1.02514	1.07546	1.03779	1.12185
	110.11	47572	1030480	0.0461649	0.320225	0.00901349	0.00823158	0.00090177	0.668957	0.00475593	0.172788	0.00441635	0.999175	0.87594	1.06167	0.000119856	1.11873	9.06183e-06	Dermatophytosis of nail	Mycoses	infectious diseases	10	14	38	44	49	52	60	1.01163	0.986524	1.02994	1.09506	1.0648	1.17596
	110.12	23965	1030480	0.0232562	0.306321	0.0088783	0.00878009	0.000961531	0.118579	0.00960775	0.193329	0.00597482	0.973085	6.09064e-06	1.08546	0.000233158	1.13983	0.000314078	Althete's foot	Mycoses	infectious diseases	10	12	16	42	47	51	60	0.984609	0.961528	1.03887	1.13318	1.06158	1.22421
	110.13	31537	1030480	0.0306042	0.155911	0.00949114	0.00642145	0.000919905	0.0557933	0.00832584	0.108387	0.00975646	1.01041	0.018219	1.03058	0.0383572	1.03705	0.10977	Dermatophytosis of the body	Mycoses	infectious diseases	10	11	13	17	44	49	60	1.00169	1.01838	1.00163	1.06123	0.99181	1.08425
	110.2	19413	1030480	0.0188388	0.337442	0.00918424	0.00925201	0.00116239	0.063763	0.00706636	0.169062	0.0137565	1.00173	0.783882	1.01791	0.253859	1.07596	0.00590999	Dermatomycoses	Mycoses	infectious diseases	10	11	13	16	42	48	59	0.987787	1.01642	0.987269	1.04969	1.02132	1.13361
	112	57904	1030480	0.0561913	0.180999	0.00639208	0.0107781	0.00104353	0.0281085	0.00649013	0.060837	0.00661744	1.00262	0.528014	1.00183	0.88762	1.02254	0.313533	Candidiasis	Mycoses	infectious diseases	10	12	15	20	44	48	59	0.993712	1.01237	0.974523	1.03025	0.978705	1.0693
	112.3	5435	1030480	0.00527424	0.176671	0.0260399	0.00564747	0.00184058	0.144947	0.0284978	0.117007	0.0164632	1.01904	0.038409	0.977759	0.412815	1.0185	0.703067	Candidiasis of skin and nails	Mycoses	infectious diseases	10	13	17	42	47	51	59	1.00101	1.03732	1.0315	0.927274	0.925027	1.12252
	117	3413	1030480	0.00331205	0.274924	0.0244123	0.0252078	0.00472434	0.220028	0.0180394	0.154208	0.0163992	1.04846	0.000940924	1.06189	0.135742	1.11843	0.107825	Mycoses	Mycoses	infectious diseases	10	13	16	42	47	51	59	1.01929	1.07752	0.98125	1.1494	0.975819	1.2809
	130.1	8396	1030480	0.00814766	0.461988	0.00863238	0.167936	0.00522182	0.0985947	0.00590449	0.258402	0.00530656	0.8282	8.24045e-10	1.01287	0.934798	1.23354	0.455285	Lyme disease	Other infections; including parasitic	infectious diseases	10	12	15	43	48	51	59	0.879417	0.779589	0.742681	1.38171	0.710817	2.14226
	131	2036	855004	0.00238128	0.495892	0.0153026	0.0763922	0.0063224	1.03221e-05	0.000654897	0.46966	0.00847076	0.981119	0.294799	1.12998	0.0213674	1.12357	0.155968	Protozoan infection	Other infections; including parasitic	infectious diseases	11	13	15	18	41	47	59	1.01686	0.946404	1.01827	1.25399	0.956377	1.321
	132	12879	1030480	0.0124981	0.575442	0.00842182	0.0291932	0.00350828	1.55109e-05	0.000504526	0.713049	0.00449723	1.06639	6.72924e-16	1.01941	0.38011	1.04318	0.23314	Infestation (lice, mites)	Other infections; including parasitic	infectious diseases	10	11	13	15	37	46	59	1.04959	1.08266	0.977068	1.06273	0.973278	1.11772
	132.1	1276	1030480	0.00123826	0.871363	0.0178797	0.0082246	0.00641817	0.0198618	0.0082738	0.954662	0.00642599	0.985698	0.452072	0.979285	0.678916	1.02258	0.797024	Pediculosis and phthirus infestation	Other infections; including parasitic	infectious diseases	10	10	11	13	17	44	58	1.0229	0.950429	1.08252	0.885376	0.860258	1.21653
	134	2523	1030480	0.00244837	0.598563	0.0122185	0.00794783	0.00269743	1.19672e-05	0.000543972	0.377677	0.0102388	0.993475	0.622329	0.949337	0.139816	0.981924	0.754349	Helminthiases	Other infections; including parasitic	infectious diseases	10	11	13	17	44	49	60	1.02112	0.965653	1.01732	0.885266	1.10015	0.876542
	134.1	1722	1030480	0.00167107	0.677401	0.0123819	0.00996426	0.00357878	1.38775e-06	4.19162e-05	0.434769	0.00977216	1.00843	0.584346	0.965978	0.415442	1.00525	0.937116	Intestinal helminthiases	Other infections; including parasitic	infectious diseases	10	11	12	16	43	49	59	0.979656	1.03716	1.04978	0.888904	0.888085	1.13731
	136	10811	1030480	0.0104912	0.356834	0.0110422	0.0263224	0.00211358	0.0487853	0.0107001	0.197561	0.00904433	0.989313	0.538787	1.06078	0.290625	1.23663	0.0729546	Other infectious and parasitic diseases	Other infections; including parasitic	infectious diseases	10	12	14	38	46	51	59	1.02452	0.954708	0.950569	1.18426	0.980368	1.56081
	149	1508	1030480	0.0014634	0.252474	0.098347	3.88131e-05	0.000576778	0.896481	0.0491696	0.281398	0.0147869	0.98756	0.509951	1.12732	0.012385	1.15057	0.068277	Cancer of larynx, pharynx, nasal cavities	Cancer/benign neoplams of lip, oral cavity, pharynx	neoplasms	10	32	43	47	51	54	60	1.02413	0.953146	1.02618	1.23772	0.989492	1.33887
	158	7068	855004	0.00826663	0.0130819	0.0389509	0.100491	0.00535818	0.927816	0.0201047	0.174084	0.00879349	0.987393	0.457687	1.03129	0.574156	1.03233	0.688532	Neoplasm of unspecified nature of digestive system	cancer/benign neoplasm of gi tract	neoplasms	11	35	43	46	50	53	60	1.0217	0.953474	0.926901	1.14679	0.884476	1.20413
	170	2471	1030480	0.00239791	0.354262	0.0331075	0.00659975	0.00253026	0.675707	0.0165255	0.148516	0.0211401	0.964392	0.00639652	1.03593	0.335011	1.08192	0.190145	Cancer of bone and connective tissue	Cancer of bone, connective tissue	neoplasms	10	14	38	45	49	53	60	0.989745	0.938925	0.964126	1.11323	0.961702	1.21735
	170.2	1607	1030480	0.00155947	0.330894	0.0498003	0.00923603	0.00383189	0.755308	0.0247157	0.151938	0.026887	0.971843	0.103542	1.09281	0.0923165	1.10518	0.22838	Cancer of connective tissue	Cancer of bone, connective tissue	neoplasms	10	14	39	45	49	53	59	1.00586	0.939284	0.985496	1.21223	0.939427	1.29975
	173	165386	1030480	0.160494	0.430612	0.00416456	0.0401783	0.00193798	0.182477	0.0042882	0.249021	0.00255399	1.00303	0.668291	1.01911	0.308276	1.07963	0.0219766	Neoplasm of uncertain behavior of skin	Malignant neoplasm of skin	neoplasms	10	13	17	44	48	51	60	0.989364	1.01682	0.982785	1.05655	1.01116	1.15352
	174.3	929	241888	0.00384062	0.165403	0.0830661	0.0968215	0.0114644	0.838391	0.041648	1.78739e-06	0.00019239	0.999569	0.991141	1.14804	0.234018	1.84641	0.00394567	Neoplasm of uncertain behavior of breast	cancer of female genital organs; breast dysplasia	neoplasms	15	20	43	47	50	52	59	1	1	0.914588	1.44098	1.2167	2.80079
	191	3578	1030480	0.00347217	0.247288	0.026765	0.0136276	0.00269545	0.236222	0.0226967	0.138397	0.0176948	0.971844	0.0292887	1.1171	0.00685211	1.16675	0.0286386	Manlignant and unknown neoplasms of brain and nervous system	cancer/benign neoplasm of eye, brain, nervous system	neoplasms	10	13	17	43	48	51	59	0.997144	0.94749	1.03092	1.21027	1.01629	1.34006
	191.1	2027	1030480	0.00196704	0.348958	0.0291403	0.00266041	0.00171982	0.249032	0.0232597	0.238197	0.0142568	0.985314	0.221605	1.083	0.0375673	1.12606	0.0455244	Cancer of brain and nervous system	cancer/benign neoplasm of eye, brain, nervous system	neoplasms	10	13	18	44	48	52	59	1.00918	0.961395	1.00458	1.16754	1.00238	1.26487
	191.11	1735	1030480	0.00168368	0.398645	0.0268996	0.0030037	0.00196264	0.162584	0.0259021	0.269012	0.0130926	0.991898	0.540254	1.0868	0.0502252	1.14398	0.0427008	Cancer of brain	cancer/benign neoplasm of eye, brain, nervous system	neoplasms	10	13	17	43	48	52	59	1.01781	0.966841	0.999927	1.18165	1.00444	1.30296
	193	847	241888	0.00350162	0.368417	0.0762448	0.0192808	0.00692509	0.812625	0.0376405	0.190007	0.0305603	0.96925	0.225425	1.11931	0.0811877	1.12854	0.279083	Thyroid cancer	Cancer/benign tumor of thyroid gland, other endocrine glands	neoplasms	15	20	44	47	51	53	60	1.01957	0.920941	0.986157	1.26974	0.906344	1.40636
	195	12893	1030480	0.0125116	0.204251	0.022391	0.020128	0.00233631	0.823356	0.0112253	0.0964233	0.0106615	1.02533	0.00993125	1.04667	0.180028	1.16382	0.0160109	Cancer, suspected or other	Neoplasms: malignant, secondary or uncertain	neoplasms	10	15	40	45	49	52	60	1.00594	1.04442	0.979012	1.11971	1.02871	1.31709
	195.1	5591	1030480	0.00542563	0.0509248	0.0667512	0.00930367	0.00242751	0.979388	0.0334003	0.0791975	0.0213905	1.00521	0.644103	1.06415	0.0941181	1.05641	0.401466	Malignant neoplasm, other	Neoplasms: malignant, secondary or uncertain	neoplasms	10	18	42	46	50	53	60	0.983964	1.02649	0.989465	1.14415	0.929905	1.19919
	196	20910	1030480	0.0202915	0.127212	0.0181562	0.0552761	0.00478811	0.841385	0.00958439	0.143116	0.00660171	1.01617	0.0765146	0.973206	0.344278	0.941757	0.207513	Radiotherapy	Neoplasms: malignant, secondary or uncertain	neoplasms	10	14	40	45	49	52	60	0.998311	1.034	1.02975	0.919374	1.03382	0.858335
	197	24516	1030480	0.0237909	0.12412	0.017475	0.033509	0.00315385	0.850568	0.00895704	0.13067	0.00655709	1.01181	0.103303	0.989099	0.610445	0.968036	0.361395	Chemotherapy	Neoplasms: malignant, secondary or uncertain	neoplasms	10	14	40	45	49	52	60	0.997592	1.02662	1.03194	0.947846	1.03796	0.902753
	199	56491	1030480	0.0548201	0.269289	0.00681658	0.0379543	0.00212195	0.397479	0.00634008	0.164374	0.0038777	0.991253	0.267591	1.07369	0.000390087	1.11951	0.000177067	Neoplasm of uncertain behavior	Neoplasms: malignant, secondary or uncertain	neoplasms	10	13	20	44	48	52	60	1.00698	0.975273	1.03245	1.11722	1.05558	1.18835
	200	5128	1030480	0.00497632	0.233128	0.0331614	0.0113219	0.00259807	0.776778	0.0165522	0.174756	0.0124501	0.984871	0.164943	1.00177	0.951919	1.03747	0.429537	Myeloproliferative disease	cancer of lymphatic and hematopoietic tissue	neoplasms	10	14	37	44	48	52	59	1.00624	0.964208	0.93889	1.06935	0.947528	1.13492
	200.1	1846	1030480	0.0017914	0.311733	0.0461672	0.0326579	0.00681603	0.768083	0.0225521	0.196809	0.0175138	0.969358	0.0869849	0.981498	0.720243	1.02011	0.811869	Polycythemia vera		neoplasms	10	15	39	45	49	53	59	1.00458	0.934677	1.08948	0.883318	0.866425	1.2008
	202	4123	1030480	0.00400105	0.257533	0.0366236	0.00543145	0.00162993	0.778602	0.018306	0.18687	0.0134076	0.976244	0.026887	1.08569	0.0170722	1.13527	0.021918	Cancer of other lymphoid, histiocytic tissue	cancer of lymphatic and hematopoietic tissue	neoplasms	10	14	39	45	49	53	59	0.997227	0.955225	1.0148	1.1622	1.01852	1.2648
	202.2	3824	1030480	0.00371089	0.249029	0.0390372	0.00692793	0.00188119	0.784595	0.0195064	0.196701	0.0131852	0.972141	0.0127502	1.10354	0.00793584	1.16918	0.0101295	Non-Hodgkins lymphoma	cancer of lymphatic and hematopoietic tissue	neoplasms	10	14	39	45	49	53	59	0.993979	0.950507	1.02623	1.18767	1.03787	1.31669
	204	3595	1030480	0.00348867	0.336166	0.0280074	0.00716814	0.00336363	0.658293	0.013976	0.219673	0.0119382	0.973991	0.0202861	1.03111	0.346864	1.08899	0.105269	Leukemia	cancer of lymphatic and hematopoietic tissue	neoplasms	10	13	37	45	49	53	59	0.995913	0.952569	0.967444	1.09873	0.982335	1.20725
	204.1	1346	1030480	0.00130619	0.459363	0.0255734	0.00245903	0.00163131	0.228574	0.0170476	0.231335	0.0191039	0.988307	0.462967	1.0294	0.505806	1.04524	0.541661	Lymphoid leukemia	cancer of lymphatic and hematopoietic tissue	neoplasms	10	12	16	44	49	53	59	1.02037	0.956654	0.945862	1.11945	0.907138	1.20381
	210	9421	1030480	0.00914234	0.154229	0.0188343	0.0168788	0.00197583	0.231204	0.0183676	0.0992817	0.0121626	1.00153	0.868542	1.13456	0.000456019	1.18558	0.0203667	Benign neoplasm of lip, oral cavity, and pharynx	Cancer/benign neoplams of lip, oral cavity, pharynx	neoplasms	10	13	17	44	48	52	60	0.978489	1.02608	1.05742	1.21828	1.02676	1.36994
	211	10044	523596	0.0191827	0.195186	0.0280396	0.0367305	0.00368137	0.8752	0.0141131	0.157069	0.00975199	0.996389	0.781561	1.16031	0.000128183	1.39924	1.32868e-07	Benign neoplasm of other parts of digestive system	Cancer/benign neoplams of digestive system	neoplasms	13	18	42	46	50	53	60	1.02468	0.968122	1.07516	1.25153	1.23491	1.5849
	212	2254	1030480	0.00218733	0.104093	0.0801412	0.0196183	0.00464055	0.844891	0.0400623	0.14321	0.0219654	0.996585	0.846273	1.14985	0.0184398	1.18453	0.0678892	Benign neoplasm of respiratory and intrathoracic organs	Benign neoplasm of respiratory and intrathoracic organs	neoplasms	10	14	38	44	49	52	59	1.02769	0.967225	1.02385	1.2917	0.987592	1.42187
	213	5507	1030480	0.00534411	0.245417	0.0211459	0.00882126	0.00231	0.0686759	0.0181748	0.0931011	0.0236846	0.989612	0.281554	1.03789	0.226834	1.03844	0.433729	Benign neoplasm of bone and articular cartilage	Benign Neoplasms	neoplasms	10	11	14	35	46	50	59	1.00829	0.972038	0.977057	1.10274	0.94541	1.13966
	214	21310	855004	0.0249239	0.103973	0.0212566	0.00222896	0.000761266	0.882756	0.0106677	0.0669056	0.00931853	1.003	0.559539	1.01896	0.178493	1.01706	0.435516	Lipoma	Lipoma and Other benign neoplasm of connective and other soft tissue	neoplasms	11	16	40	45	49	52	60	0.992947	1.01315	0.99147	1.04729	0.974767	1.06106
	214.1	9747	686408	0.0142	0.122215	0.0338595	0.0039637	0.00152877	0.900079	0.0169356	0.0688448	0.0147296	1.00605	0.391061	1.01651	0.412795	1.02501	0.414304	Lipoma of skin and subcutaneous tissue	Lipoma and Other benign neoplasm of connective and other soft tissue	neoplasms	12	16	41	45	49	52	60	0.992343	1.01984	0.976772	1.05889	0.966037	1.08756
	215	12141	1030480	0.0117819	0.194809	0.0197527	0.0113259	0.00172262	0.697922	0.0101729	0.105487	0.0104064	0.977275	0.00434358	1.11842	1.41353e-05	1.24156	2.7099e-08	Other benign neoplasm of connective and other soft tissue	Lipoma and Other benign neoplasm of connective and other soft tissue	neoplasms	10	14	36	44	48	51	60	0.992747	0.961503	1.06311	1.17573	1.15064	1.34062
	216	236058	1030480	0.229076	0.521492	0.00381056	0.0256973	0.00133924	0.105706	0.00327835	0.281898	0.00259719	0.998021	0.697832	1.00586	0.681221	1.05854	0.0202377	Benign neoplasm of skin	Benign neoplasm of skin	neoplasms	10	12	16	42	47	51	60	1.00814	0.987959	0.977714	1.0351	1.00899	1.11149
	216.1	11545	1030480	0.0112035	0.796471	0.00995816	0.0993335	0.00509704	0.435046	0.00320877	0.485751	0.00479216	1.00662	0.761612	0.94927	0.430905	0.941269	0.576864	Screening for malignant neoplasms of the skin	Benign neoplasm of skin	neoplasms	10	14	39	45	49	52	60	0.962551	1.0535	1.08106	0.833075	1.16518	0.759951
	217	18584	1030480	0.0180343	0.404555	0.00929203	0.0426549	0.00272306	0.412613	0.00629351	0.286393	0.00451968	0.999126	0.925901	0.952342	0.0647642	0.948887	0.258037	Vascular hamartomas and non-neoplastic nevi	Benign neoplasm of skin	neoplasms	10	13	18	44	48	51	60	1.02032	0.978129	1.00302	0.903572	1.0391	0.866711
	217.1	17569	1030480	0.0170493	0.426813	0.00971126	0.0472857	0.00294024	0.486502	0.00546726	0.293123	0.004549	1.00249	0.802697	0.958388	0.129094	0.95236	0.314138	Nevus, non-neoplastic	Benign neoplasm of skin	neoplasms	10	13	21	44	48	51	60	0.986394	1.01785	1.01257	0.906372	1.04766	0.865071
	224	8245	1030480	0.00800113	0.36967	0.0155484	0.0274307	0.00282611	0.584831	0.00801369	0.184813	0.00866367	0.976762	0.035319	1.01644	0.673948	1.04955	0.42949	Benign neoplasm of eye	cancer/benign neoplasm of eye, brain, nervous system	neoplasms	10	13	36	45	49	52	60	0.998399	0.95606	0.943571	1.09399	0.930421	1.18495
	224.1	6568	1030480	0.00637373	0.423562	0.0167854	0.0369079	0.00354749	0.640121	0.00814015	0.202232	0.00891438	0.977815	0.0898576	0.987086	0.774249	1.01205	0.866987	Benign neoplasm of eye, uveal	cancer/benign neoplasm of eye, brain, nervous system	neoplasms	10	14	39	45	49	52	60	1.00347	0.953177	1.07921	0.902668	0.880139	1.16362
	225	3596	1030480	0.00348964	0.098177	0.0613493	0.0162518	0.00289155	0.856902	0.0307032	0.158408	0.0159574	0.981322	0.204246	1.14734	0.00658919	1.26602	0.0168959	Benign neoplasm of brain and other parts of nervous system	cancer/benign neoplasm of eye, brain, nervous system	neoplasms	10	15	38	45	48.25	52	59	1.01047	0.952389	1.03895	1.26629	1.04326	1.5363
	225.1	3228	1030480	0.00313252	0.130126	0.0596683	0.018206	0.00321286	0.84753	0.0298424	0.153175	0.0172894	0.98137	0.240438	1.15606	0.0116779	1.29036	0.0234279	Benign neoplasm of brain, cranial nerves, meninges	cancer/benign neoplasm of eye, brain, nervous system	neoplasms	10	15	39	45	49	52	59	1.0129	0.950107	1.03279	1.29391	1.03507	1.60771
	226	880	241888	0.00363805	0.34039	0.071845	0.0242585	0.0101334	0.796398	0.0352711	0.0305887	0.069092	0.983041	0.493447	1.13689	0.153288	1.28804	0.100083	Benign neoplasm of thyroid glands	Cancer/benign tumor of thyroid gland, other endocrine glands	neoplasms	15	19	43	47	50	53	60	1.03239	0.935975	0.953416	1.35593	0.952671	1.74136
	227	3975	855004	0.0046491	0.292804	0.0348696	0.0050252	0.00196684	0.777113	0.0174021	0.0405374	0.030793	0.981367	0.0964959	1.01179	0.696218	1.10551	0.0337212	Benign neoplasm of other endocrine glands and related structures	Cancer/benign tumor of thyroid gland, other endocrine glands	neoplasms	11	15	39	44	49	52	59	1.00344	0.959058	0.953222	1.0744	1.0078	1.21377
	227.3	2211	1030480	0.0021456	0.412563	0.0226797	0.00465574	0.00196962	0.180361	0.0212808	0.109317	0.0298024	0.972454	0.0509213	1.01341	0.736415	1.0883	0.154422	Benign neoplasm of pituitary gland and craniopharyngeal duct (pouch)	Cancer/benign tumor of thyroid gland, other endocrine glands	neoplasms	10	14	17	42	47	51	59	1.00011	0.944679	0.939724	1.09199	0.968876	1.22177
	228	47772	1030480	0.046359	0.217392	0.0117354	0.0426544	0.00246851	0.838048	0.00606733	0.306855	0.00354625	1.02177	0.0878776	1.01232	0.634754	1.04376	0.290957	Hemangioma and lymphangioma, any site	Hemangioma and lymphangioma any site	neoplasms	10	17	41	45	49	52	60	0.996774	1.04786	0.963365	1.06309	0.963806	1.13087
	228.1	38311	1030480	0.0371778	0.252892	0.0125145	0.0539393	0.00293332	0.824082	0.00646408	0.352793	0.00359208	1.02847	0.0756112	0.999472	0.98659	1.03873	0.451171	Hemangioma of skin and subcutaneous tissue	Hemangioma and lymphangioma any site	neoplasms	10	17	42	46	49	52	60	0.997157	1.0598	1.12676	0.885724	0.940612	1.14768
	229	7112	1030480	0.00690164	0.257796	0.0192745	0.0233916	0.0027376	0.520562	0.0111462	0.14375	0.0111018	0.992608	0.539011	1.18403	2.43004e-06	1.29673	2.71198e-05	Benign neoplasm of unspecified sites	Benign neoplasm of other and unspecified sites	neoplasms	10	13	19	44	48	51	60	1.01551	0.970993	1.10371	1.27014	1.14866	1.46449
	229.1	1741	1030480	0.0016895	0.0300508	0.110976	0.0640651	0.00911169	0.883862	0.0558539	0.0064751	0.0347829	1.00386	0.85412	1.18426	0.0112953	1.2909	0.0161229	Benign neoplasm of lymph nodes	Benign neoplasm of other and unspecified sites	neoplasms	10	14	39	44	48	51	59	0.962206	1.04761	1.03896	1.34928	1.04855	1.58951
	240	26791	1030480	0.0259986	0.280408	0.00868604	0.0211838	0.00185696	0.238143	0.00920865	0.0871593	0.00698193	0.984681	0.0573771	1.05752	0.00851893	1.1252	0.000650928	Simple and unspecified goiter	DISORDERS OF THYROID GLAND	endocrine/metabolic	10	13	17	42	47	50	60	1.00048	0.969764	1.01448	1.10339	1.05135	1.20381
	241	23947	686408	0.0348874	0.246885	0.0145946	0.0178396	0.00181315	0.776359	0.00739289	0.0750077	0.00784999	0.965724	1.73754e-05	1.05301	0.0266885	1.15819	2.65029e-05	Nontoxic nodular goiter	DISORDERS OF THYROID GLAND	endocrine/metabolic	12	16	40	45	49	52	60	0.981366	0.950874	1.00598	1.10222	1.08141	1.24002
	241.1	14040	523596	0.0268146	0.222682	0.0212067	0.0163785	0.00213687	0.829443	0.0106515	0.0715651	0.0108155	0.96911	0.000288303	1.05792	0.0286638	1.14721	0.000296037	Nontoxic uninodular goiter	DISORDERS OF THYROID GLAND	endocrine/metabolic	13	17	41	46	49	52	60	0.985636	0.952645	1.00588	1.11282	1.06489	1.23545
	241.2	4807	241888	0.0198728	0.259205	0.0363636	0.0194043	0.00427843	0.839339	0.018158	0.0521372	0.0206464	0.966625	0.00348995	1.01778	0.656341	1.10378	0.125713	Nontoxic multinodular goiter	DISORDERS OF THYROID GLAND	endocrine/metabolic	15	18	43	47	50	53	60	0.989021	0.945469	0.941147	1.10113	0.972584	1.25317
	242	19715	1030480	0.0191319	0.323713	0.0121915	0.0143852	0.00147128	0.633261	0.00641327	0.135945	0.00711572	0.960865	4.65763e-06	1.07969	0.0159387	1.18713	0.00361612	Thyrotoxicosis with or without goiter	DISORDERS OF THYROID GLAND	endocrine/metabolic	10	14	36	43	47	51	60	0.977502	0.944777	1.01451	1.14972	1.05754	1.33231
	242.1	5641	1030480	0.00547415	0.391856	0.021145	0.00867604	0.00200486	0.687976	0.0105138	0.182006	0.0115511	0.969042	0.00134168	1.06593	0.0195786	1.12951	0.00624215	Graves' disease	DISORDERS OF THYROID GLAND	endocrine/metabolic	10	15	37	43	47	51	59	0.987828	0.950531	1.01029	1.12478	1.03524	1.23344
	242.3	1759	1030480	0.00170697	0.311326	0.0356668	0.00297574	0.00190768	0.338115	0.0220672	0.157641	0.0250609	1.01205	0.402477	1.02612	0.498753	1.09516	0.124709	Exophthalmos	DISORDERS OF THYROID GLAND	endocrine/metabolic	10	13	17	43	47	51	59	0.984158	1.04063	0.952424	1.10526	0.975123	1.22961
	244	113728	1030480	0.110364	0.40391	0.00575846	0.0201816	0.00131527	0.567351	0.00328452	0.141627	0.00313933	0.965192	6.30373e-06	1.11197	0.00457314	1.24215	0.00263644	Hypothyroidism	DISORDERS OF THYROID GLAND	endocrine/metabolic	10	15	38	44	48	51	60	0.980037	0.950194	1.03333	1.19666	1.07837	1.43045
	244.1	3310	373004	0.0088739	0.362935	0.0381707	0.0150551	0.00417277	0.805308	0.0188753	0.130546	0.0200165	0.993251	0.64697	1.1121	0.0120403	1.26689	0.00135669	Secondary hypothyroidism	DISORDERS OF THYROID GLAND	endocrine/metabolic	14	19	42	46	50	52	60	1.02331	0.963589	1.02361	1.20802	1.09619	1.46442
	244.2	16034	1030480	0.0155597	0.520563	0.0118478	0.0304697	0.00278092	0.659602	0.00567829	0.230431	0.00597834	1.00406	0.706003	1.03084	0.386377	1.07238	0.195291	Acquired hypothyroidism	DISORDERS OF THYROID GLAND	endocrine/metabolic	10	15	39	44	48	51	59	0.98339	1.02504	0.962237	1.10468	0.965002	1.19086
	244.4	109029	1030480	0.105804	0.406372	0.005902	0.0201672	0.00133448	0.580322	0.00329477	0.141302	0.00320519	0.965268	6.60359e-06	1.11002	0.00479433	1.23757	0.00315696	Hypothyroidism NOS	DISORDERS OF THYROID GLAND	endocrine/metabolic	10	15	38	44	48	51	60	0.98007	0.950162	1.03236	1.19348	1.07437	1.42655
	245	16475	1030480	0.0159877	0.513491	0.00822892	0.0167055	0.00157445	0.315225	0.0062333	0.153398	0.00737505	0.953617	4.50841e-07	1.09189	0.0308135	1.23451	0.00117323	Thyroiditis	DISORDERS OF THYROID GLAND	endocrine/metabolic	10	13	17	42	47	50	59	0.97161	0.936709	1.00817	1.1828	1.08722	1.40286
	245.1	1774	1030480	0.00172153	0.517416	0.0191892	0.022738	0.00478877	0.268735	0.0144392	0.339122	0.00892391	0.946662	0.00868517	1.24429	0.00170541	1.60501	6.2512e-06	Thyroiditis, acute and subacute	DISORDERS OF THYROID GLAND	endocrine/metabolic	10	13	18	43	47	50	58	0.986313	0.909254	1.08534	1.42585	1.30717	1.97069
	245.2	12303	1030480	0.0119391	0.572327	0.00850299	0.0165167	0.00171598	0.33017	0.00580119	0.138994	0.00904622	0.960834	2.78969e-05	1.07974	0.0690193	1.20117	0.00690565	Chronic thyroiditis	DISORDERS OF THYROID GLAND	endocrine/metabolic	10	13	17	42	47	50	59	0.97905	0.943283	0.994027	1.17341	1.05154	1.3717
	245.21	11929	1030480	0.0115762	0.573559	0.00852648	0.016511	0.00173032	0.320965	0.00588205	0.131379	0.0094871	0.96138	3.26995e-05	1.09049	0.0433479	1.2207	0.00396105	Chronic lymphocytic thyroiditis	DISORDERS OF THYROID GLAND	endocrine/metabolic	10	13	17	42	47	50	59	0.979209	0.94313	1.0026	1.18502	1.06593	1.39863
	246	31503	1030480	0.0305712	0.35137	0.0102813	0.0214453	0.00171401	0.678074	0.00524497	0.158644	0.00534304	0.970969	0.00358741	1.12152	0.000509049	1.28342	0.000230904	Other disorders of thyroid	DISORDERS OF THYROID GLAND	endocrine/metabolic	10	14	38	44	48	51	60	0.990424	0.951957	1.05149	1.19724	1.12363	1.46497
	246.2	5464	523596	0.0104355	0.24238	0.0346186	0.0148905	0.00312372	0.83439	0.0172746	0.0751159	0.0189575	0.978557	0.0727202	1.05388	0.108101	1.10737	0.04983	Thyroid cyst	DISORDERS OF THYROID GLAND	endocrine/metabolic	13	17	41	45	49	52	59	1.00196	0.95657	0.988525	1.12381	1.00009	1.22534
	246.7	13166	1030480	0.0127766	0.260096	0.0126635	0.0135516	0.0019275	0.146023	0.0133113	0.107734	0.0102951	1.01626	0.0218221	0.981588	0.390127	0.95896	0.196204	Abnormal results of function study of thyroid	DISORDERS OF THYROID GLAND	endocrine/metabolic	10	13	16	41	46	50	59	1.00231	1.02987	1.02352	0.942161	1.02183	0.900035
	249	3225	855004	0.00377191	0.209168	0.0573256	0.0283535	0.00494829	0.88696	0.0286035	0.236019	0.0124158	0.988932	0.407551	1.17684	0.000267487	1.28605	0.000573071	Secondary diabetes mellitus	DIABETES	endocrine/metabolic	11	19	41	46	49	52	59	1.01526	0.963424	1.07826	1.28478	1.11448	1.48391
	250	96228	1030480	0.0933817	0.286695	0.00810586	0.0357264	0.00207969	0.796956	0.0042307	0.25021	0.00306811	0.98171	0.015461	1.17408	1.3431e-06	1.32004	1.27506e-05	Diabetes mellitus	DIABETES	endocrine/metabolic	10	17	41	45	49	53	60	0.99655	0.967662	1.10007	1.2529	1.16524	1.49531
	250.1	16065	1030480	0.0155898	0.478752	0.0106236	0.0158774	0.0018403	0.569634	0.00546086	0.242092	0.00562728	0.991581	0.354081	1.15118	2.45917e-06	1.24308	1.67873e-05	Type 1 diabetes	DIABETES	endocrine/metabolic	10	14	36	44	49	52	60	1.00899	0.975293	1.08559	1.22035	1.12576	1.37245
	250.11	3507	1030480	0.00340327	0.568328	0.0126181	0.00508199	0.00207748	0.0533177	0.010727	0.19099	0.0189736	1.0162	0.14602	1.02749	0.369363	1.03948	0.421088	Type 1 diabetes with ketoacidosis	DIABETES	endocrine/metabolic	10	12	14	20	45	50	59	0.994489	1.03798	0.969007	1.08846	0.946554	1.14047
	250.12	3038	1030480	0.00294814	0.585674	0.013013	0.0061149	0.00237286	0.107003	0.0107806	0.1484	0.0219753	1.00315	0.792252	1.00729	0.816477	0.991845	0.869732	Type 1 diabetes with renal manifestations	DIABETES	endocrine/metabolic	10	12	14	40	46	50	59	0.980917	1.02558	0.949538	1.06794	1.09216	0.901023
	250.13	3778	1030480	0.00366625	0.563305	0.0127716	0.00774474	0.00259372	0.139649	0.0108466	0.180391	0.015259	1.00715	0.576637	1.0084	0.792697	1.02205	0.675771	Type 1 diabetes with ophthalmic manifestations	DIABETES	endocrine/metabolic	10	12	15	42	47	51	60	0.982617	1.03199	0.949761	1.06981	0.922845	1.13181
	250.14	3609	1030480	0.00350225	0.530796	0.0138058	0.00662981	0.00226041	0.177165	0.0111181	0.167608	0.0165131	1.0038	0.743892	1.05673	0.0488956	1.05449	0.239897	Type 1 diabetes with neurological manifestations	DIABETES	endocrine/metabolic	10	12	15	42	47	51	59	0.980231	1.02835	1.00027	1.11695	0.965474	1.15064
	250.15	2744	1030480	0.00266284	0.61261	0.0127361	0.00548323	0.00235116	0.0856068	0.0109899	0.200423	0.0176323	1.00764	0.545509	1.03103	0.359257	1.02979	0.581838	Diabetes type 1 with peripheral circulatory disorders	DIABETES	endocrine/metabolic	10	12	14	40	46	51	59	0.982261	1.03441	0.965892	1.1005	0.927106	1.14431
	250.2	78412	855004	0.0917095	0.283721	0.00928897	0.0366141	0.00224837	0.818143	0.00482085	0.256021	0.00339582	0.980667	0.0130879	1.17277	2.337e-06	1.32276	2.04959e-05	Type 2 diabetes	DIABETES	endocrine/metabolic	11	19	41	46	50	53	60	0.995979	0.966246	1.09782	1.25333	1.16312	1.50486
	250.3	7515	1030480	0.00729272	0.282895	0.0195075	0.0140554	0.00242174	0.591891	0.0103777	0.155409	0.010705	1.03932	0.000149299	1.00575	0.799084	1.02475	0.534439	Insulin pump user	DIABETES	endocrine/metabolic	10	13	32	44	48	52	60	1.01866	1.05975	0.96073	1.0534	0.94826	1.10795
	250.4	48123	523596	0.0919086	0.131098	0.0142232	0.0172278	0.00173885	0.932859	0.0072428	0.172395	0.00497392	1.01288	0.0307511	0.999483	0.981624	0.971397	0.416494	Abnormal glucose	DIABETES	endocrine/metabolic	13	36	43	47	50	53	60	1.00119	1.02494	1.08971	0.915838	1.04236	0.904528
	250.42	49904	855004	0.058367	0.157199	0.0137984	0.0185554	0.00170708	0.919924	0.00699576	0.190641	0.00456777	1.02264	0.00128724	0.988793	0.572945	0.979204	0.527313	Other abnormal glucose	DIABETES	endocrine/metabolic	11	20	42	46	49	52	60	1.00893	1.03727	1.02778	0.951683	1.04554	0.916695
	250.5	2748	1030480	0.00266672	0.234633	0.0303441	0.0235227	0.00441878	0.124521	0.0236106	0.110142	0.0262438	1.04641	0.000998517	0.958737	0.232339	0.984403	0.781448	Glycosuria or Acetonuria	DIABETES	endocrine/metabolic	10	12	15	39	46	50	59	1.01835	1.0744	1.02715	0.895373	1.1025	0.878237
	251.1	14194	1030480	0.0137742	0.327397	0.0103889	0.0294148	0.00267636	0.0507876	0.0102199	0.192172	0.00801267	1.02693	0.00527031	1.07921	0.00485911	1.18155	0.00139235	Hypoglycemia	Endocrine disorders and DM	endocrine/metabolic	10	12	15	38	45	50	59	1.00796	1.0464	1.02339	1.13764	1.06683	1.30961
	252	2780	523596	0.00530944	0.411828	0.0377376	0.0212778	0.00414314	0.789998	0.0186393	0.133842	0.0217939	0.947597	0.00223672	1.04893	0.352269	1.21114	0.01901	Disorders of parathyroid gland	Other endocrine disorders	endocrine/metabolic	13	19	42.75	47	50	53	60	0.981025	0.916086	0.948473	1.16018	1.03197	1.42109
	253	8391	1030480	0.00814281	0.294095	0.0152774	0.0101059	0.00159281	0.216854	0.010977	0.188003	0.0101926	0.98946	0.221243	1.03628	0.165585	1.07737	0.057666	Disorders of the pituitary gland and its hypothalamic control	Other endocrine disorders	endocrine/metabolic	10	12	15	41	47	50	59	1.00667	0.971636	0.985431	1.08916	0.99758	1.16274
	253.1	2301	1030480	0.00223294	0.262366	0.03294	0.0113455	0.00248466	0.102324	0.0262281	0.207583	0.0182258	0.975773	0.0667917	1.09961	0.0435495	1.1946	0.00906368	Pituitary hyperfunction	Other endocrine disorders	endocrine/metabolic	10	13	15	38	45	49	59	1.00168	0.950975	1.00279	1.20664	1.04536	1.36607
	253.2	1364	1030480	0.00132365	0.608984	0.0184053	0.00933171	0.00529471	0.127802	0.0134914	0.332672	0.0115657	0.989247	0.551536	1.04905	0.426365	1.20042	0.0682668	Pituitary hypofunction	Other endocrine disorders	endocrine/metabolic	10	12	15	42	47	51	59	1.02571	0.9536	0.932447	1.18012	0.986398	1.45986
	253.4	2637	1030480	0.002559	0.27314	0.0380175	0.0366675	0.00530781	0.743132	0.018758	0.216246	0.012788	1.04341	0.0139612	1.00873	0.860363	0.950627	0.486199	Anterior pituitary disorders	Other endocrine disorders	endocrine/metabolic	10	14	38	44	48	52	59	1.00856	1.07862	0.913378	1.11463	1.09538	0.825651
	253.5	1901	1030480	0.00184477	0.4935	0.0199733	0.0242435	0.00549552	0.212627	0.00986683	0.466641	0.0107383	0.978822	0.304152	1.04772	0.4417	1.19626	0.0672585	Pituitary dwarfism	Other endocrine disorders	endocrine/metabolic	10	11	12	15	42	48	57	1.01943	0.940172	0.929938	1.18105	0.987335	1.44876
	255	8876	1030480	0.00861346	0.472509	0.011786	0.0106276	0.00181967	0.417656	0.00758193	0.2254	0.00755795	0.986504	0.122213	1.04344	0.0866684	1.11458	0.0166387	Disorders of adrenal glands	Other endocrine disorders	endocrine/metabolic	10	13	19	43	48	51	60	1.00351	0.970766	0.993951	1.09447	1.01999	1.21886
	255.1	2033	1030480	0.00197287	0.390726	0.0244661	0.00831164	0.00237917	0.0988411	0.0211634	0.178866	0.0223485	0.949603	0.000318907	1.0613	0.128993	1.13578	0.0436129	Adrenal hyperfunction	Other endocrine disorders	endocrine/metabolic	10	13	15	40	46	50	60	0.976908	0.923833	0.982911	1.14529	1.00367	1.28578
	255.11	1096	1030480	0.00106358	0.436396	0.0291165	0.0107081	0.00449005	0.0942756	0.0221261	0.0960748	0.0603794	0.930958	0.000102647	1.02015	0.715379	1.0904	0.357847	Cushing's syndrome	Other endocrine disorders	endocrine/metabolic	10	12	15	38	46	49	60	0.965208	0.898005	0.917145	1.13439	0.907031	1.30988
	255.2	3370	1030480	0.00327032	0.683764	0.0113131	0.0209661	0.00300865	0.313242	0.00709647	0.369525	0.00626279	0.994921	0.716036	0.99817	0.963841	1.03925	0.574506	Adrenal hypofunction	Other endocrine disorders	endocrine/metabolic	10	13	18	43	47	51	60	1.02224	0.96849	1.08865	0.914902	0.90894	1.18767
	255.21	2542	1030480	0.00246681	0.644735	0.0126249	0.0223422	0.00327678	0.218077	0.0100174	0.37429	0.00673504	0.979782	0.198091	1.02247	0.625854	1.07417	0.361051	Glucocorticoid deficiency	Other endocrine disorders	endocrine/metabolic	10	13	17	42	47	51	60	1.01061	0.950314	0.936362	1.11547	0.921468	1.25178
	259	20611	1030480	0.0200014	0.387079	0.00981654	0.0538918	0.00336925	0.532198	0.00531695	0.241159	0.00484736	0.994237	0.679	0.993004	0.891049	1.12449	0.309698	Other endocrine disorders	Other endocrine disorders	endocrine/metabolic	10	14	34	43	47	50	60	1.02274	0.966068	1.09795	0.898083	0.896929	1.40856
	259.1	1678	1030480	0.00162837	0.360312	0.0252173	0.0393121	0.00482696	0.041426	0.0213891	0.202211	0.0221974	1.00013	0.994713	1.03036	0.746272	1.08786	0.589222	Nonspecific abnormal results of other endocrine function study	Other endocrine disorders	endocrine/metabolic	10	11	13	18	45	49	59	1	1	0.861314	1.23172	0.801221	1.47743
	260	12447	1030480	0.0120788	0.237168	0.0133452	0.020468	0.00304807	0.129378	0.00952016	0.1737	0.0115202	0.98839	0.250886	1.0701	0.0338059	1.18461	0.0110498	Protein-calorie malnutrition	Nutritional deficiencies	endocrine/metabolic	10	11	13	17	45	50	60	1.00858	0.967843	1.00519	1.13899	1.03967	1.35065
	260.2	1594	1030480	0.00154685	0.2381	0.0449796	0.00838267	0.00224551	0.119682	0.0537813	0.169717	0.0234946	0.978235	0.127893	1.1445	0.00275254	1.22403	0.00779093	severe protein-calorie malnutrition	Nutritional deficiencies	endocrine/metabolic	10	13	17	43	48	52	58	1.00642	0.950381	1.04757	1.24931	1.05469	1.42048
	260.6	6123	1030480	0.00594189	0.170842	0.0243248	0.00543898	0.00160862	0.0374757	0.0197409	0.142475	0.0269605	0.981461	0.0246437	0.990784	0.711614	0.999225	0.984053	Anorexia	Nutritional deficiencies	endocrine/metabolic	10	11	13	16	42	48	59	0.997548	0.964727	1.03973	0.944557	1.10162	0.90594
	260.7	1402	1030480	0.00136053	0.594518	0.0188085	0.0197257	0.00600555	0.0339845	0.0139722	0.509774	0.00778668	0.973016	0.127589	1.04042	0.456172	1.06002	0.514702	Polyphagia	Nutritional deficiencies	endocrine/metabolic	10	12	14	20	43	48	58	1.00791	0.939302	0.938099	1.15297	0.889459	1.26324
	261	116608	855004	0.136383	0.346018	0.00589172	0.0459545	0.00241425	0.561351	0.00354004	0.228405	0.00284951	0.978242	0.00930162	1.07802	0.0117711	1.15095	0.0133067	Vitamin deficiency	Nutritional deficiencies	endocrine/metabolic	11	15	39	45	48	52	60	0.994534	0.961741	1.01679	1.1429	1.02973	1.28656
	261.2	9183	373004	0.024619	0.494716	0.0162634	0.0506013	0.00532556	0.625784	0.00776951	0.286544	0.00729072	1.02679	0.0379205	1.07492	0.119029	1.23119	0.012309	Vitamin B-complex deficiencies	Nutritional deficiencies	endocrine/metabolic	14	17	40	46	49	53	60	1.00149	1.05316	0.981571	1.17732	1.04615	1.44851
	261.4	105167	855004	0.123002	0.355957	0.0062461	0.0477602	0.00248098	0.591137	0.00357501	0.241287	0.0029281	0.974498	0.00453525	1.0831	0.00819146	1.14665	0.0172141	Vitamin D deficiency	Nutritional deficiencies	endocrine/metabolic	11	15	39	45	48	52	60	0.991883	0.95644	1.02085	1.14894	1.02462	1.284
	261.41	2162	1030480	0.00209805	0.82775	0.0171997	0.0440597	0.00736194	0.500046	0.00531578	0.480981	0.00787314	0.93162	0.000301564	1.34326	0.000159157	1.67298	5.07853e-05	Rickets or osteomalacia	Nutritional deficiencies	endocrine/metabolic	10	15	39	44	48	52	60	0.968288	0.897072	1.15241	1.56511	1.30433	2.14587
	262	1353	1030480	0.00131298	0.644845	0.016053	0.0816537	0.00635043	0.389166	0.00646149	0.292179	0.00980187	1.06467	0.101723	1.09415	0.221457	1.19281	0.171332	Mineral deficiency NEC	Nutritional deficiencies	endocrine/metabolic	10	13	19	43	47	51	58	0.987572	1.1485	0.9474	1.26329	0.926651	1.53591
	263	3093	1030480	0.00300151	0.869084	0.0103145	0.0324962	0.00443708	0.15142	0.00482641	0.510973	0.00539759	0.946144	0.00396471	0.886118	0.0406368	0.873491	0.163302	Other nutritional deficiency	Nutritional deficiencies	endocrine/metabolic	10	12	15	41	46	50	59	0.982405	0.910944	0.994833	0.789073	1.05654	0.721345
	269	20272	1030480	0.0196724	0.228586	0.0106461	0.0162839	0.00145836	0.170306	0.00800383	0.174094	0.00796526	1.00048	0.955483	0.980639	0.729403	1.01979	0.8406	Proteinuria	Disorders of amino-acid transport/metabolism	endocrine/metabolic	10	11	14	37	46	50	60	1	1	1.09345	0.880114	0.840578	1.23772
	270	10306	1030480	0.0100012	0.313012	0.0147444	0.0137592	0.00171079	0.493769	0.00887705	0.198122	0.0077344	0.98331	0.0289799	1.04848	0.159189	1.14394	0.00348222	Disorders of protein plasma/amino-acid transport and metabolism	Disorders of amino-acid transport/metabolism	endocrine/metabolic	10	13	18	44	48	52	60	0.998246	0.967987	0.981809	1.11865	1.04528	1.25204
	270.1	2715	1030480	0.00263469	0.764965	0.0129421	0.0296453	0.00308667	0.530497	0.00581997	0.418913	0.00569449	0.991811	0.634936	1.1759	0.0138917	1.43874	4.59782e-05	Disturbances of amino-acid transport	Disorders of amino-acid transport/metabolism	endocrine/metabolic	10	14	38	45	49	52	60	1.02545	0.959641	1.03349	1.33816	1.20792	1.71428
	270.11	2020	1030480	0.00196025	0.87258	0.0128626	0.0459265	0.00403997	0.501666	0.00519726	0.464993	0.00565602	0.983797	0.45575	1.17358	0.0697711	1.46907	0.00102562	Disturbances of sulphur-bearing amino-acid metabolism	Disorders of amino-acid transport/metabolism	endocrine/metabolic	10	15	40	45	49	52	59	1.02663	0.943143	0.9871	1.39629	1.16758	1.84824
	270.3	6706	1030480	0.00650765	0.199976	0.0210531	0.0159809	0.00225216	0.284198	0.0178446	0.108476	0.0141561	0.976577	0.0040921	1.01904	0.596142	1.06644	0.205296	Disorders of plasma protein metabolism	Disorders of amino-acid transport/metabolism	endocrine/metabolic	10	13	17	43	48	52	60	0.992643	0.961604	0.950506	1.09243	0.96568	1.17674
	270.38	4193	1030480	0.00406898	0.110232	0.0345177	0.0179709	0.00277816	0.125132	0.029156	0.127168	0.0185397	0.986155	0.184664	1.03016	0.515774	1.09417	0.197571	Other specified disorders of plasma protein metabolism	Disorders of amino-acid transport/metabolism	endocrine/metabolic	10	12	15	41	47	51	59	1.00677	0.965657	0.942107	1.12609	0.954137	1.25437
	271.3	6515	1030480	0.0063223	0.194592	0.0210255	0.0196165	0.00241531	0.175354	0.0195709	0.265688	0.00746798	0.94058	7.27366e-09	1.00683	0.831802	1.00239	0.961767	Intestinal disaccharidase deficiencies and disaccharide malabsorption	Disorders of carbohydrate transport &amp; metabolism	endocrine/metabolic	10	13	16	43	48	52	60	0.96059	0.921809	0.944147	1.07404	0.922936	1.08784
	271.9	1864	1030480	0.00180887	0.612484	0.0220273	0.0462053	0.00637216	0.619913	0.00949572	0.401497	0.00809947	1.00672	0.735315	1.07844	0.194337	1.15612	0.117134	Other disorders of carbohydrate transport and metabolism	Disorders of carbohydrate transport &amp; metabolism	endocrine/metabolic	10	15	39	45	49	52	59	0.967136	1.04851	0.962491	1.20737	0.964354	1.38573
	272	231721	686408	0.337585	0.165723	0.0040736	0.021645	0.00133971	0.489474	0.00302553	0.0953898	0.00206795	0.983775	0.00055869	1.0869	1.27529e-07	1.15437	1.54336e-05	Disorders of lipoid metabolism	Disorders of lipoid metabolism	endocrine/metabolic	12	18	42	46	50	53	60	0.993056	0.975027	1.05387	1.12118	1.08144	1.23143
	272.1	230164	686408	0.335317	0.165603	0.00411964	0.0217632	0.00134991	0.499381	0.00300838	0.0962337	0.00207556	0.984353	0.000870776	1.08766	1.27861e-07	1.15268	2.07641e-05	Hyperlipidemia	Disorders of lipoid metabolism	endocrine/metabolic	12	19	42	46	50	53	60	0.993388	0.9747	1.05448	1.12259	1.07983	1.23112
	272.11	152562	1030480	0.148049	0.19188	0.00709066	0.0360617	0.00197926	0.854977	0.00380661	0.221616	0.00265719	0.977913	0.000460514	1.10171	7.47034e-06	1.20062	2.50178e-05	Hypercholesterolemia	Disorders of lipoid metabolism	endocrine/metabolic	10	34	42	46	49	53	60	0.990251	0.965901	1.05615	1.14984	1.10295	1.30777
	272.12	20518	855004	0.0239975	0.338071	0.0170733	0.0252434	0.00259605	0.832514	0.00851369	0.220514	0.00613492	0.999272	0.933906	1.04378	0.0294578	1.09591	0.00568333	Hyperglyceridemia	Disorders of lipoid metabolism	endocrine/metabolic	11	20	41	45	49	52	60	1.02294	0.975622	1.0043	1.08527	1.02707	1.16956
	274.11	3200	139300	0.022972	0.209104	0.0569062	0.00597716	0.0091077	0.924723	0.0287723	0.111512	0.0224818	0.98613	0.329516	0.979379	0.576527	1.0088	0.89057	Gouty arthropathy	Gout	endocrine/metabolic	16	37	45	49	52	54.1	59	1.01437	0.958422	1.0548	0.908644	0.887644	1.14695
	275	23816	1030480	0.0231116	0.289974	0.013222	0.0101193	0.00140501	0.729316	0.00668947	0.128995	0.00689416	0.984575	0.0110308	1.01854	0.432257	1.07802	0.0677507	Disorders of mineral metabolism	Disorders of mineral metabolism	endocrine/metabolic	10	14	38	44	48	52	60	0.996542	0.973591	0.972266	1.06798	0.99452	1.16849
	275.1	3831	1030480	0.00371768	0.866067	0.0100835	0.0123984	0.00263758	0.471258	0.00441016	0.294563	0.00840753	0.937041	1.61531e-07	0.972617	0.564156	1.101	0.258735	Disorders of iron metabolism	Disorders of mineral metabolism	hematopoietic	10	14	37	44	48	52	60	0.960093	0.914462	1.06782	0.886601	0.931597	1.30121
	275.3	4576	855004	0.00535202	0.263483	0.0297748	0.0413127	0.00496781	0.757859	0.0147342	0.222131	0.0100042	1.00542	0.645733	1.10396	0.019907	1.12463	0.0784832	Disorders of magnesium metabolism	Disorders of mineral metabolism	endocrine/metabolic	11	15	39	44	49	52	59	0.983838	1.02662	1.01577	1.19989	0.986667	1.28273
	275.5	8490	1030480	0.00823888	0.264912	0.0239603	0.0143437	0.00237834	0.777159	0.0119517	0.123108	0.0121124	0.976097	0.00776966	1.022	0.525263	1.05701	0.301834	Disorders of calcium/phosphorus metabolism	Disorders of mineral metabolism	endocrine/metabolic	10	14	38	44	48	52	59	0.993615	0.958698	0.955675	1.09293	0.951391	1.17433
	275.51	4115	1030480	0.00399328	0.352527	0.0291796	0.0201109	0.00371118	0.75595	0.0143653	0.193366	0.0126635	0.974731	0.0466551	0.961141	0.342667	0.981501	0.770524	Hypocalcemia	Disorders of mineral metabolism	endocrine/metabolic	10	15	38	44	48	51	59	0.99963	0.950977	1.04336	0.885144	1.10976	0.868945
	275.53	1907	1030480	0.00185059	0.380192	0.0292874	0.0190567	0.00431177	0.546448	0.0149987	0.163828	0.0204238	0.979774	0.19747	1.07478	0.214482	1.09602	0.331504	Disorders of phosphorus metabolism	Disorders of mineral metabolism	endocrine/metabolic	10	14	32	44	48	52	59	1.01054	0.950379	0.959112	1.20489	0.910705	1.319
	275.6	6969	855004	0.00815084	0.332426	0.0233679	0.015612	0.00231585	0.754942	0.0116317	0.117435	0.0137455	0.989948	0.37225	0.99818	0.953114	1.08852	0.0893507	Hypercalcemia	Disorders of mineral metabolism	endocrine/metabolic	11	15	40	45	49	52	59	1.01209	0.968395	1.0667	0.933723	0.986965	1.20158
	276	80154	1030480	0.0777832	0.155542	0.00580868	0.0136391	0.00115226	0.0720977	0.00701897	0.116119	0.00428901	1.00878	0.0980199	1.00261	0.857717	1.01501	0.574283	Disorders of fluid, electrolyte, and acid-base balance	Disorders of fluid, electrolyte, and acid-base balance	endocrine/metabolic	10	12	15	41	47	51	60	0.998348	1.01977	0.970622	1.03646	0.963657	1.06908
	276.1	44240	1030480	0.0429314	0.159368	0.00995623	0.0180226	0.00154419	0.643635	0.00592092	0.129601	0.00478864	1.01886	0.0106173	1.03663	0.118898	1.06942	0.114518	Electrolyte imbalance	Disorders of fluid, electrolyte, and acid-base balance	endocrine/metabolic	10	14	36	44	48	52	60	1.0044	1.03382	0.990699	1.08547	0.983881	1.16148
	276.11	1733	1030480	0.00168174	0.403713	0.0351897	0.0121289	0.0052747	0.673116	0.0171124	0.217311	0.0169794	1.02677	0.121093	1.05435	0.227195	1.09366	0.215042	Hyperosmolality and/or hypernatremia	Disorders of fluid, electrolyte, and acid-base balance	endocrine/metabolic	10	14	37	45	49	52	59	0.992991	1.06217	0.9678	1.14788	0.949167	1.26093
	276.12	9287	1030480	0.0090123	0.129698	0.0319811	0.00750129	0.00144619	0.847213	0.0160228	0.0951985	0.0133814	1.00201	0.807755	0.982294	0.470485	0.976311	0.542946	Hyposmolality and/or hyponatremia	Disorders of fluid, electrolyte, and acid-base balance	endocrine/metabolic	10	15	39	45	49	52	60	0.985982	1.01828	1.0316	0.934784	1.05547	0.902518
	276.13	7841	855004	0.00917072	0.108494	0.0404697	0.0160486	0.00275178	0.9103	0.0202851	0.137539	0.0122392	1.03787	0.000425911	1.00483	0.869603	1.02333	0.617069	Hyperpotassemia	Disorders of fluid, electrolyte, and acid-base balance	endocrine/metabolic	11	16	41	46	50	53	60	1.01669	1.05976	0.946728	1.06686	0.935776	1.11835
	276.14	21416	855004	0.0250478	0.146941	0.0125332	0.0208004	0.00223897	0.421258	0.0134052	0.100858	0.00721724	1.03302	2.05308e-06	1.00068	0.97079	0.989068	0.669811	Hypopotassemia	Disorders of fluid, electrolyte, and acid-base balance	endocrine/metabolic	11	14	32	43	48	51	60	1.01925	1.04694	0.948487	1.05642	1.04061	0.939946
	276.4	5046	1030480	0.00489675	0.20803	0.024973	0.00665698	0.00170053	0.165256	0.027743	0.153405	0.0139359	1.0059	0.531789	1.01523	0.555539	0.975333	0.554591	Acid-base balance disorder	Disorders of fluid, electrolyte, and acid-base balance	endocrine/metabolic	10	13	17	43	48	52	59	0.987303	1.02505	0.965922	1.06657	1.06051	0.896388
	276.41	4353	1030480	0.00422425	0.221332	0.026339	0.00693374	0.00187643	0.183003	0.0255909	0.174811	0.0136216	1.00825	0.415659	1.01119	0.665844	0.96705	0.439905	Acidosis	Disorders of fluid, electrolyte, and acid-base balance	endocrine/metabolic	10	13	17	43	48	52	59	0.98883	1.02754	0.962006	1.06249	1.05297	0.888048
	276.5	43200	1030480	0.0419222	0.197357	0.00745731	0.0166577	0.001614	0.0322936	0.00710537	0.120118	0.0072166	1.00146	0.798563	0.971976	0.0194131	0.962354	0.0487064	Hypovolemia	Disorders of fluid, electrolyte, and acid-base balance	endocrine/metabolic	10	12	14	18	45	50	60	0.993329	1.00873	0.995421	0.94913	0.999779	0.925649
	276.6	2077	1030480	0.00201557	0.252024	0.0612521	0.0407367	0.0079412	0.850245	0.03025	0.26517	0.0131802	0.99726	0.875264	0.985431	0.754836	0.922029	0.299264	Fluid overload	Disorders of fluid, electrolyte, and acid-base balance	endocrine/metabolic	10	19	40	45	49	53	59	1.03503	0.960368	1.08308	0.895798	1.0747	0.790993
	276.8	3657	1030480	0.00354883	0.250222	0.025503	0.0171389	0.00361227	0.0451881	0.0213389	0.218435	0.01713	1.05862	8.1178e-07	0.979026	0.506237	0.937318	0.224301	Polydipsia	Disorders of fluid, electrolyte, and acid-base balance	endocrine/metabolic	10	11	14	18	43	48	59	1.03515	1.0834	1.04219	0.919644	1.04062	0.843699
	277	18383	1030480	0.0178393	0.295037	0.00978934	0.0274391	0.00244076	0.0751447	0.00854843	0.192563	0.00776929	0.973566	0.000991197	0.933567	0.0013835	0.918159	0.0158819	Other disorders of metabolism	Other/unspecified disorders of metabolism	endocrine/metabolic	10	11	14	35	45	50	59	0.989392	0.958847	0.973903	0.895732	0.984116	0.856326
	277.4	4617	1030480	0.00448044	0.437265	0.0149486	0.0036651	0.00117923	0.126388	0.0130913	0.11794	0.0199742	0.987704	0.191066	0.977339	0.375774	0.97779	0.595832	Disorders of bilirubin excretion	Other/unspecified disorders of metabolism	endocrine/metabolic	10	12	15	41	47	51	59	1.00604	0.970283	1.02865	0.927944	1.06183	0.900788
	277.5	18671	1030480	0.0181187	0.230079	0.0110136	0.0234441	0.00269162	0.148862	0.0111057	0.213529	0.00606909	0.979937	0.00923108	0.98033	0.343016	0.987239	0.698967	Other disorders of lipoid metabolism	Other/unspecified disorders of metabolism	endocrine/metabolic	10	12	15.5	42	47	51	60	0.995019	0.965207	1.02179	0.93992	1.05468	0.923659
	277.51	5567	855004	0.00651108	0.58372	0.019264	0.0223335	0.00519382	0.684282	0.00873515	0.356813	0.00731195	0.997558	0.845216	1.03412	0.366089	1.15693	0.017845	Lipoprotein disorders	Other/unspecified disorders of metabolism	endocrine/metabolic	11	17	40	45	49	52	60	1.01823	0.978169	0.961697	1.11174	1.02554	1.30531
	277.7	15780	1030480	0.0153133	0.3984	0.0110626	0.0520508	0.00464081	0.499289	0.00593807	0.281721	0.00529335	0.994744	0.665125	1.01287	0.681466	1.02463	0.615576	Dysmetabolic syndrome X	Other/unspecified disorders of metabolism	endocrine/metabolic	10	13	30.75	43	48	51	60	1.01783	0.97268	0.952502	1.07734	0.930712	1.12884
	278	207889	1030480	0.20174	0.357974	0.003974	0.0461876	0.00227134	0.217338	0.00398428	0.227781	0.0024284	1.02349	0.00110787	1.04416	0.0657514	1.10187	0.0168193	Overweight, obesity and other hyperalimentation	Obesity	endocrine/metabolic	10	13	18	42	47	50	60	1.00911	1.03708	0.997191	1.09301	1.01767	1.19332
	278.1	136478	1030480	0.132441	0.463279	0.00485753	0.0415249	0.00224172	0.371844	0.00363452	0.255982	0.00265089	1.02162	0.000877445	1.03895	0.0488722	1.08122	0.0163795	Obesity	Obesity	endocrine/metabolic	10	13	33	43	47	51	60	1.00898	1.03519	1.00018	1.07932	1.01438	1.152
	278.11	35025	686408	0.0510265	0.55109	0.00852315	0.0446557	0.00330595	0.524579	0.00429063	0.299039	0.00415654	1.03273	0.000118974	1.07031	0.00643906	1.12321	0.00441393	Morbid obesity	Obesity	endocrine/metabolic	12	15	37	44	48	51	60	1.01606	1.05022	1.01917	1.12337	1.03681	1.21635
	278.3	1728	1030480	0.00167689	0.477391	0.0325962	0.0168108	0.00523211	0.701152	0.0156483	0.289693	0.0121112	0.992334	0.669528	1.0213	0.678486	0.984123	0.849923	Localized adiposity	Obesity	endocrine/metabolic	10	14	37	43	47	50	59	1.02933	0.956022	0.92559	1.12624	1.16303	0.832527
	278.4	46217	1030480	0.04485	0.2697	0.00667798	0.0269458	0.00214617	0.124067	0.00715175	0.133625	0.00501907	1.04582	1.34079e-12	0.999425	0.974384	0.976963	0.399036	Abnormal weight gain	Obesity	endocrine/metabolic	10	12	16	40	45	49	60	1.03308	1.05909	1.06095	0.940666	1.03128	0.925574
	279	9318	1030480	0.00904239	0.476001	0.0102031	0.0209277	0.00211012	0.212644	0.00772111	0.207466	0.00833798	0.947507	9.80574e-05	0.95802	0.3922	0.929148	0.401908	Disorders involving the immune mechanism	Other Immune Disorders	endocrine/metabolic	10	12	15	42	47	50	60	0.973818	0.922867	1.0569	0.868357	1.10361	0.782013
	279.1	4631	1030480	0.00449402	0.621293	0.0104107	0.018406	0.00259503	0.157299	0.00702097	0.238995	0.0110129	0.97474	0.0207811	1.0592	0.110419	1.07664	0.182574	Immunity deficiency	Other Immune Disorders	endocrine/metabolic	10	12	14	40	46	50	59	0.996156	0.954293	0.987108	1.13613	0.965599	1.20125
	279.11	2335	1030480	0.00226593	0.648027	0.0129892	0.0209108	0.00372894	0.164595	0.00836374	0.297326	0.0105736	0.987275	0.355589	1.03843	0.366358	1.02338	0.732997	Deficiency of humoral immunity	Other Immune Disorders	endocrine/metabolic	10	12	15	41	47	51	59	1.01481	0.959953	0.957369	1.12542	0.897711	1.16578
	279.7	10575	1030480	0.0102622	0.30916	0.0132013	0.01476	0.00190977	0.26158	0.0127125	0.125808	0.010197	1.04143	0.000278059	1.02877	0.305719	1.07982	0.161291	Other immunological findings	Other Immune Disorders	endocrine/metabolic	10	13	17	42	47	50	60	1.01869	1.0638	0.974191	1.08689	0.969814	1.2027
	279.8	1723	1030480	0.00167204	0.597679	0.0175245	0.0109317	0.00357346	0.408956	0.00946843	0.17149	0.0217819	0.963805	0.0281252	0.989753	0.836552	0.970378	0.704952	Other specified disorders involving the immune mechanism	Other Immune Disorders	endocrine/metabolic	10	13	18	43	47	50	59	0.996069	0.932964	1.08948	0.899607	1.13568	0.82849
	280	50432	1030480	0.0489403	0.310075	0.00730192	0.0191071	0.00140086	0.468976	0.00528812	0.156704	0.00426873	0.979348	0.00545435	1.13337	6.1068e-07	1.29416	1.45026e-07	Iron deficiency anemias	Anemias	hematopoietic	10	13	20	42	47	50	60	0.993764	0.964456	1.07875	1.18998	1.17548	1.42447
	280.1	44714	1030480	0.0433914	0.316174	0.00750861	0.0189086	0.00142938	0.445137	0.00560362	0.164672	0.00442809	0.978879	0.00429975	1.12203	2.43451e-06	1.26621	8.7415e-07	Iron deficiency anemias, unspecified or not due to blood loss	Anemias	hematopoietic	10	13	19	42	47	50	60	0.993367	0.964841	1.06956	1.17701	1.15242	1.39077
	280.2	9400	855004	0.0109941	0.425406	0.0175525	0.0201799	0.00246243	0.721773	0.00865467	0.188233	0.00884638	0.984911	0.147797	1.18256	3.71056e-07	1.37547	3.22713e-07	Iron deficiency anemia secondary to blood loss (chronic)	Anemias	hematopoietic	11	16	39	44	48	51	59	1.00538	0.965036	1.10878	1.26219	1.21689	1.55365
	281.1	6867	523596	0.0131151	0.595252	0.0151659	0.0628348	0.00550171	0.582091	0.00668124	0.343466	0.0067741	0.976532	0.136573	1.15547	0.0403322	1.42087	0.00595964	Megaloblastic anemia	Anemias	hematopoietic	13	16	39	45	49	52	60	1.00743	0.947492	1.00639	1.32555	1.10621	1.82537
	281.11	2114	373004	0.0056675	0.77594	0.0208468	0.0615038	0.00853497	0.514381	0.00743172	0.395896	0.00997436	1.00572	0.774781	1.07286	0.442016	1.30842	0.0894264	Pernicious anemia	Anemias	hematopoietic	14	17	40	45	49	52	60	0.965571	1.04812	0.896585	1.28413	0.959523	1.78304
	281.12	2891	373004	0.00775059	0.623973	0.0203145	0.0639725	0.00710031	0.570022	0.00865676	0.348913	0.00913816	0.965969	0.0840964	1.17377	0.0288255	1.40801	0.0130803	Other vitamin B12 deficiency anemia	Anemias	hematopoietic	14	17	40	46	49	52	60	1.00467	0.92882	1.01674	1.35558	1.07451	1.845
	281.9	5453	1030480	0.00529171	0.5457	0.0157104	0.0555905	0.00490762	0.61803	0.00698275	0.302322	0.0070251	0.92159	7.50357e-07	1.21427	0.000157769	1.40577	0.000125589	Deficiency anemias	Anemias	hematopoietic	10	15	38	44	48	52	60	0.952142	0.892812	1.09781	1.34248	1.18124	1.67353
	282	4580	1030480	0.00444453	0.923361	0.00688038	0.0142508	0.00226181	0.103423	0.00480589	0.256859	0.00981003	0.980593	0.0567414	1.10012	0.00384255	1.14152	0.0167537	Hereditary hemolytic anemias	Anemias	hematopoietic	10	12	15	41	47	51	59	1.00055	0.961835	1.03117	1.17342	1.02423	1.27331
	282.5	1171	1030480	0.00113636	1.07533	0.0134931	0.0493476	0.00659994	0.00303975	0.00378119	0.406214	0.0107709	0.960186	0.0350969	1.20138	0.00107337	1.16741	0.0900392	Sickle cell anemia	Anemias	hematopoietic	10	11	13	18	43.5	49	59	0.997152	0.924233	1.07619	1.34029	0.976188	1.39511
	282.8	2799	1030480	0.00271621	0.979096	0.00731982	0.0111139	0.00245734	0.138981	0.00518571	0.262177	0.0110395	0.994149	0.637913	1.04677	0.274121	1.09856	0.187028	Other hemoglobinopathies	Anemias	hematopoietic	10	13	16	42	47	51	59	1.01923	0.969391	0.96429	1.1368	0.955214	1.26443
	284	2581	1030480	0.00250466	0.258468	0.0439543	0.00405698	0.00172813	0.733318	0.0219889	0.172017	0.018255	0.981489	0.1506	1.03136	0.405778	1.04358	0.505712	Aplastic anemia	Anemias	hematopoietic	10	14	37	44	49	52	59	1.00702	0.955649	0.959369	1.10798	0.919583	1.18525
	285	104409	1030480	0.101321	0.262289	0.00531334	0.0261117	0.00148646	0.367507	0.00490611	0.139371	0.00325142	0.969816	0.000409913	1.15581	5.34528e-05	1.31252	0.00013728	Other anemias	Anemias	hematopoietic	10	13	18	43	47	51	60	0.986527	0.95375	1.07749	1.24023	1.14152	1.51024
	285.1	7389	686408	0.0107647	0.115486	0.0390186	0.0145087	0.00245299	0.894724	0.0195438	0.101939	0.0144378	1.02846	0.0110238	1.07495	0.020409	1.10005	0.0606209	Acute posthemorrhagic anemia	Anemias	hematopoietic	12	16	41	46	50	53	60	1.00635	1.05012	1.01126	1.14276	0.995765	1.21515
	285.2	5375	1030480	0.00521602	0.300774	0.0337419	0.0213607	0.00341646	0.833354	0.0167576	0.202815	0.0112611	0.984396	0.200177	1.12152	0.00936966	1.17428	0.0306871	Anemia of chronic disease	Anemias	hematopoietic	10	17	41	45	49	53	59	1.00857	0.960024	1.02868	1.22378	1.01503	1.35787
	285.21	1189	523596	0.00227083	0.487434	0.0479747	0.0221426	0.00681305	0.759179	0.0232772	0.279034	0.0167217	1.00799	0.715324	1.09206	0.254758	1.10266	0.447527	Anemia in chronic kidney disease	Anemias	hematopoietic	13	34	42	47	51	54	59	0.965797	1.05205	0.938445	1.27068	0.856243	1.42087
	285.22	1538	1030480	0.00149251	0.153957	0.121031	0.0167974	0.00430741	0.923369	0.0604417	0.145154	0.0306722	0.970096	0.131098	1.04178	0.47622	1.08583	0.355888	Anemia in neoplastic disease	Anemias	hematopoietic	10	18.7	42	46	50	53	59	1.00911	0.932403	0.930538	1.16681	0.91148	1.29393
	286	15479	1030480	0.0150212	0.723717	0.00753527	0.0173662	0.00192496	0.427771	0.00377472	0.143656	0.00799541	0.967895	0.000619635	1.1095	0.00422749	1.22297	0.000988057	Coagulation defects	COAGULATION OR HEMORRHAGIC DISEASES	hematopoietic	10	13	19	44	48	52	60	0.986197	0.950139	1.03311	1.19047	1.08494	1.37863
	286.1	2432	1030480	0.00236007	1.15173	0.00789683	0.0117123	0.00347168	0.125116	0.00281053	0.297831	0.0113435	0.963688	0.0174557	0.999818	0.996889	0.995045	0.942456	Congenital coagulation defects	COAGULATION OR HEMORRHAGIC DISEASES	hematopoietic	10	12	15	39	46	50	59	0.9936	0.935281	1	1	1.13885	0.86932
	286.12	1166	1030480	0.00113151	1.1109	0.0111792	0.0145288	0.0050493	0.202628	0.00335822	0.255179	0.0169182	0.96557	0.0869411	0.903899	0.0888474	0.854366	0.0781304	Congenital deficiency of other clotting factors (including factor VII)	COAGULATION OR HEMORRHAGIC DISEASES	hematopoietic	10	13	17	42	47	51	59	1.00502	0.928492	1.01543	0.804797	1.01791	0.716485
	286.2	8455	523596	0.0161479	0.120706	0.0378205	0.025753	0.00375301	0.932432	0.0190077	0.0896282	0.0139365	1.02856	0.00791577	0.995061	0.900098	1.05209	0.456618	Encounter for long-term (current) use of anticoagulants	COAGULATION OR HEMORRHAGIC DISEASES	hematopoietic	13	19	43	47	51	54	60	1.00752	1.05094	1.07591	0.920173	0.920455	1.20234
	286.7	7321	1030480	0.00710446	0.5586	0.0118034	0.0278096	0.0027687	0.515068	0.00580071	0.170984	0.00981658	0.93406	8.30664e-07	1.1789	0.00173604	1.3262	0.00361114	Other and unspecified coagulation defects	COAGULATION OR HEMORRHAGIC DISEASES	hematopoietic	10	14	21	44	48	52	59	0.959711	0.908977	1.06354	1.307	1.09652	1.6035
	286.8	4686	1030480	0.0045474	1.07624	0.00742445	0.0133321	0.00278033	0.319029	0.00269457	0.199741	0.0117596	0.993717	0.591724	0.958133	0.254754	1.02001	0.730201	Hypercoagulable state	COAGULATION OR HEMORRHAGIC DISEASES	hematopoietic	10	14	19	43	48	51	59	1.01612	0.972363	1.03146	0.889774	0.911507	1.14141
	286.81	4384	1030480	0.00425433	1.10388	0.0073169	0.0129346	0.00277304	0.311029	0.00259061	0.212303	0.011491	0.994472	0.651282	0.970374	0.45732	1.0388	0.538906	Primary hypercoagulable state	COAGULATION OR HEMORRHAGIC DISEASES	hematopoietic	10	14	19	43	48	51	59	1.02026	0.968417	1.05106	0.895188	0.919612	1.17389
	286.9	3128	1030480	0.00303548	0.265671	0.029732	0.0361459	0.00394099	0.626924	0.0150827	0.168647	0.0140729	1.00699	0.68921	1.13085	0.0559252	1.27576	0.0179513	Abnormal coagulation profile	COAGULATION OR HEMORRHAGIC DISEASES	hematopoietic	10	13	34	44	49	52	60	0.97318	1.042	0.996904	1.28313	1.04268	1.56153
	287	15217	1030480	0.0147669	0.265034	0.0122901	0.0071873	0.0011826	0.2871	0.0112724	0.0945664	0.00981349	0.98508	0.0156923	1.00523	0.788438	0.996774	0.915433	Purpura and other hemorrhagic conditions	COAGULATION OR HEMORRHAGIC DISEASES	hematopoietic	10	13	17	44	48	52	60	0.997152	0.972996	0.969122	1.04221	1.05355	0.943483
	287.1	4559	1030480	0.00442415	0.191686	0.027632	0.00500389	0.00127599	0.0282338	0.0295917	0.0751236	0.0280629	0.991843	0.38278	0.987431	0.64502	0.998846	0.981496	Spontaneous ecchymoses	COAGULATION OR HEMORRHAGIC DISEASES	hematopoietic	10	12	14	38	46	50	59	1.01006	0.974259	1.0435	0.933558	1.08474	0.920038
	287.3	11836	1030480	0.0114859	0.288793	0.0133696	0.00463532	0.000985213	0.266864	0.0133499	0.0714652	0.0125876	0.986021	0.0297946	1.01761	0.419183	1.02728	0.421924	Thrombocytopenia	COAGULATION OR HEMORRHAGIC DISEASES	hematopoietic	10	13	17	44	49	52	59	0.99862	0.973539	0.974895	1.06301	0.962338	1.09601
	287.31	2110	1030480	0.00204759	0.526249	0.0164118	0.0047598	0.00201935	7.5186e-05	0.00244687	0.218471	0.0161099	0.988854	0.33467	1.06224	0.141697	1.09663	0.149657	Primary thrombocytopenia	COAGULATION OR HEMORRHAGIC DISEASES	hematopoietic	10	13	16	43	48	51	59	1.01149	0.967009	0.980063	1.15079	0.967084	1.24437
	288	27421	1030480	0.0266099	0.170002	0.00968642	0.0168792	0.00158611	0.0689667	0.0120633	0.0633853	0.00814529	1.01595	0.0258252	1.0056	0.78558	1.02955	0.366952	Diseases of white blood cells	Other diseases of the blood	hematopoietic	10	13	16	41	47	51	60	1.00192	1.03028	0.963482	1.05039	0.965932	1.09832
	288.1	15777	1030480	0.0153103	0.260904	0.0136873	0.00785406	0.0012632	0.533638	0.00864379	0.102837	0.00904641	0.987597	0.0881267	0.996685	0.865697	1.02921	0.39799	Decreased white blood cell count	Other diseases of the blood	hematopoietic	10	13	32	44	48	51	60	1.0018	0.974387	1.03241	0.962807	0.962997	1.09953
	288.11	8408	1030480	0.0081593	0.262996	0.0204019	0.00837965	0.00165476	0.644852	0.0106015	0.0923268	0.0137599	0.983959	0.0710156	1.05982	0.0247598	1.13696	0.00334721	Neutropenia	Other diseases of the blood	hematopoietic	10	13	36	44	48	52	59	1.00138	0.966921	1.00741	1.11533	1.04354	1.23884
	288.2	21234	1030480	0.0206059	0.171738	0.0110377	0.0180117	0.00183035	0.0596094	0.0135008	0.0737914	0.00914011	1.02555	0.00163305	1.01226	0.547928	1.04377	0.18968	Elevated white blood cell count	Other diseases of the blood	hematopoietic	10	12	16	41	47	51	60	1.00975	1.04251	0.973373	1.05216	0.97889	1.11344
	288.3	1354	1030480	0.00131395	0.40232	0.0268373	0.0157474	0.00381406	8.42151e-05	0.00233184	0.131072	0.0340001	0.960853	0.0422409	0.950641	0.317567	0.919317	0.31699	Eosinophilia	Other diseases of the blood	hematopoietic	10	12	15	42	48	51	59	0.998599	0.924816	1.04956	0.861696	1.08435	0.778864
	289	10582	1030480	0.010269	0.21489	0.018174	0.00874937	0.00172287	0.540193	0.0112408	0.108487	0.0110088	0.98001	0.0188407	0.945242	0.0173971	0.918433	0.0148672	Other diseases of blood and blood-forming organs	Other diseases of the blood	hematopoietic	10	14	30	43	48	51	60	0.996656	0.963622	0.990102	0.901953	0.983453	0.856903
	289.3	2640	1030480	0.00256191	0.212905	0.0357621	0.0134671	0.00565025	0.240757	0.0240177	0.0619027	0.0356457	1.00819	0.537066	0.923574	0.0164023	0.845542	0.00166147	Personal history of diseases of blood and blood-forming organs	Other diseases of the blood	hematopoietic	10	13	16	41	46	50	59	0.98282	1.03382	0.985615	0.866237	0.938925	0.762272
	289.4	70677	1030480	0.0685865	0.127188	0.00632428	0.00589005	0.000733761	0.0594943	0.00543515	0.0589489	0.00834053	1.01142	0.000277587	1.00511	0.604743	1.01972	0.213085	Lymphadenitis	Other diseases of the blood	hematopoietic	10	11	13	16	43	48	60	1.00505	1.01698	0.986184	1.02417	0.988701	1.05229
	289.5	1819	1030480	0.0017652	0.159385	0.0692242	0.00486113	0.00253115	0.71473	0.0347706	0.0446575	0.0524651	0.984492	0.288639	0.944834	0.149959	0.943879	0.343818	Diseases of spleen	Other diseases of the blood	hematopoietic	10	14	35	44	48	52	60	1.01378	0.955095	1.02066	0.874947	1.06368	0.837787
	289.8	2683	1030480	0.00260364	0.423905	0.0299536	0.0251102	0.00477634	0.725154	0.0145262	0.169041	0.0174048	0.971736	0.0580922	0.919794	0.0322597	0.928591	0.24058	Polycythemia, secondary		hematopoietic	10	15	39	44	48	52	60	1.00097	0.943864	0.992986	0.852379	1.05071	0.821391
	289.9	3107	1030480	0.0030151	0.402992	0.0222766	0.0239168	0.0038078	0.562356	0.0112774	0.22506	0.0114157	0.989919	0.48332	0.963616	0.384485	0.940203	0.364084	Abnormality of red blood cells	Other diseases of the blood	hematopoietic	10	14	34	43	48	51	59	1.01819	0.962587	1.04695	0.887622	1.07435	0.822448
	290	4209	1030480	0.0040845	0.45695	0.0150481	0.0127606	0.00350489	0.0548292	0.0168456	0.199431	0.0129955	1.00819	0.58392	1.04892	0.108356	1.08432	0.137898	Delirium dementia and amnestic and other cognitive disorders	dementia and related cognitive disorders/symptoms	mental disorders	10	13	16	42	48	52	60	0.979656	1.03716	0.989557	1.11201	0.974412	1.20591
	290.1	1906	1030480	0.00184962	0.348492	0.0393507	0.0098889	0.00545818	0.695689	0.0193061	0.193102	0.0187035	0.984615	0.287875	1.09217	0.040416	1.21045	0.00578999	Dementias	dementia and related cognitive disorders/symptoms	mental disorders	10	14	37	45	50	53	60	1.01285	0.957918	1.00386	1.18788	1.05678	1.38543
	290.2	2020	1030480	0.00196025	0.146603	0.0495917	0.0190746	0.00524937	0.157447	0.0307295	5.72313e-05	0.00192915	0.990409	0.537884	1.00453	0.92174	0.954146	0.535179	Delirium due to conditions classified elsewhere	dementia and related cognitive disorders/symptoms	mental disorders	10	12	14	33	46	51	59	1.02218	0.958835	0.909511	1.11051	1.10703	0.822123
	290.3	3764	1030480	0.00365267	0.253001	0.0247596	0.0169948	0.00269129	0.137212	0.0175883	0.122362	0.0232967	0.945969	0.00035366	0.858933	0.00147614	0.727395	7.90455e-05	Other persistent mental disorders due to conditions classified elsewhere	dementia and related cognitive disorders/symptoms	mental disorders	10	12	14	38	47	51	60	0.975257	0.917621	0.943396	0.782154	0.851697	0.62056
	291	30757	1030480	0.0298473	0.602814	0.00586629	0.0630498	0.00313924	4.96139e-08		0.428306	0.0040715	1.00134	0.909536	0.976363	0.438694	0.935844	0.147707	Other specified nonpsychotic and/or transient mental disorders	dementia and related cognitive disorders/symptoms	mental disorders	10	11	14	18	45	49	60	0.983802	1.0185	1.03793	0.917762	1.02375	0.855774
	291.4	7947	1030480	0.00771194	0.137794	0.0227638	0.0097729	0.0017853	0.0487309	0.0167369	0.359898	0.0189081	0.985191	0.0822304	0.997245	0.920929	0.984339	0.758063	Specific nonpsychotic mental disorders due to brain damage	dementia and related cognitive disorders/symptoms	mental disorders	10	11	12	15	38	47	59	1.00193	0.968355	1.05799	0.939524	1.09032	0.888045
	291.8	22703	1030480	0.0220315	0.74955	0.00686257	0.0959711	0.0041646	2.54586e-07		0.435742	0.00415081	1.00738	0.642479	0.967319	0.418015	0.91209	0.123632	Alteration of consciousness	dementia and related cognitive disorders/symptoms	mental disorders	10	12	14	37	45	50	60	0.977817	1.03705	1.0488	0.891576	1.02558	0.810999
	292	44018	1030480	0.042716	0.164704	0.00780645	0.0078109	0.000891297	0.0694095	0.00772265	0.0905413	0.00694827	1.00649	0.126933	0.992311	0.527531	0.964112	0.0647491	Neurological disorders	dementia and related cognitive disorders/symptoms	mental disorders	10	12	14	37	46	51	60	0.9983	1.01376	1.01706	0.967559	1.00224	0.927221
	292.1	8074	1030480	0.00783518	0.10174	0.0250488	0.00484687	0.00201422	0.247781	0.0174128	0.0638602	0.0180252	1.01995	0.0097718	1.04116	0.0524854	1.01292	0.713493	Aphasia/speech disturbance	dementia and related cognitive disorders/symptoms	mental disorders	10	12	15	42	48	51	60	1.00479	1.03544	0.999566	1.08415	0.945627	1.08517
	292.11	1906	1030480	0.00184962	0.101189	0.088152	0.00848124	0.00558998	0.796587	0.0441347	0.113093	0.0306284	1.01851	0.22149	1.04948	0.307527	1.04491	0.563147	Aphasia	dementia and related cognitive disorders/symptoms	mental disorders	10	14	36	44	49	53	59	0.988744	1.05018	0.956824	1.15006	0.900198	1.21309
	292.2	1855	1030480	0.00180013	0.451509	0.0289182	0.00852279	0.00315339	0.637136	0.0142738	0.190416	0.0191748	0.979035	0.1777	1.08994	0.0721415	1.11434	0.168136	Mild cognitive impairment	dementia and related cognitive disorders/symptoms	mental disorders	10	13	36	45	49	53	60	1.00971	0.949228	0.992292	1.19733	0.955501	1.29879
	292.3	11490	1030480	0.0111501	0.156336	0.0213393	0.00503882	0.00154891	0.654986	0.0115145	0.106495	0.0107873	1.01158	0.0877882	0.992933	0.673151	0.992597	0.778114	Memory loss	dementia and related cognitive disorders/symptoms	mental disorders	10	14	35	44	48	52	60	0.998235	1.02596	1.02593	0.961128	1.0427	0.945671
	292.4	14925	1030480	0.0144835	0.14652	0.0144934	0.011321	0.00157434	0.0337311	0.0143158	0.12659	0.0114401	1.00505	0.368113	0.985626	0.431082	0.96697	0.257477	Altered mental status	dementia and related cognitive disorders/symptoms	mental disorders	10	12	14	32	46	51	60	0.994146	1.01597	1.02121	0.952	1.02477	0.912488
	292.5	7684	1030480	0.00745672	0.106947	0.0226782	0.024029	0.00251437	0.0907017	0.0179458	0.114941	0.0169802	0.990373	0.458664	0.970647	0.341878	0.883741	0.013515	Transient alteration of awareness	dementia and related cognitive disorders/symptoms	mental disorders	10	12	14	19	46	50	60	1.01669	0.964012	1.03177	0.913813	0.97485	0.801617
	292.6	2184	1030480	0.0021194	0.324916	0.0216625	0.0768527	0.00600013	0.188985	0.0116924	0.486368	0.00761167	0.993648	0.719541	1.00676	0.905109	0.919146	0.425927	Hallucinations	dementia and related cognitive disorders/symptoms	mental disorders	10	11	13	17	44	49	59	1.02725	0.961824	0.898005	1.12922	1.13145	0.74644
	293	8259	1030480	0.00801471	0.246504	0.0168337	0.00970294	0.00187026	0.12383	0.014691	0.112119	0.0146149	0.990939	0.412343	0.979774	0.509957	0.95828	0.391369	Symptoms involving head and neck	Symptoms involving head and neck	mental disorders	10	12	15	40	46	50	59	1.01264	0.969825	1.0407	0.922836	1.05668	0.868537
	293.1	37114	1030480	0.0360162	0.115138	0.00913205	0.00462825	0.000694057	0.0169196	0.0123283	0.0758181	0.00706613	0.985843	0.000579427	1.0281	0.0347755	1.02377	0.264542	Swelling, mass, or lump in head and neck [Space-occupying lesion, intracranial NOS]	Symptoms involving head and neck	mental disorders	10	12	15	41	46	50	60	0.993949	0.978114	1.00197	1.0547	0.982175	1.06761
	295	12588	1030480	0.0122157	0.319119	0.0104572	0.00509056	0.000983575	0.000121985	0.00490877	0.16624	0.0142359	0.985613	0.0277936	0.945629	0.00509882	0.899589	0.00104692	Schizophrenia and other psychotic disorders	psychological disorders	mental disorders	10	11	14	17	43	49	60	0.998462	0.973693	0.983475	0.909953	0.958543	0.845032
	295.1	3132	1030480	0.00303936	0.571137	0.0113146	0.00660172	0.00193371	1.0776e-06		0.402076	0.0118152	0.986823	0.249147	1.02164	0.493574	1.0318	0.542509	Schizophrenia	psychological disorders	mental disorders	10	12	14	17	42	48	60	1.0092	0.965284	0.960215	1.08776	0.932399	1.14224
	295.3	10458	1030480	0.0101487	0.27392	0.013893	0.0063236	0.00113168	0.0173844	0.0122522	0.15339	0.0177669	0.98299	0.0204434	0.919787	0.000116218	0.863045	3.61969e-05	Psychosis	psychological disorders	mental disorders	10	11	13	17	43	49	60	0.997349	0.968857	0.959846	0.881808	0.925496	0.804724
	296	170254	1030480	0.165218	0.510943	0.00376225	0.00932726	0.000821117	4.32506e-06	0.000220416	0.261816	0.00321511	1.01335	0.000111836	0.986687	0.306687	0.96237	0.0787444	Mood disorders	psychological disorders	mental disorders	10	12	14	35	45	49	60	1.00638	1.01966	1.01209	0.962529	1.00445	0.921341
	296.1	24690	1030480	0.0239597	0.587499	0.0055333	0.00972957	0.00120409	4.95875e-08	1.95198e-06	0.275577	0.00750384	0.997809	0.727754	1.01712	0.428101	1.01176	0.737286	Bipolar	psychological disorders	mental disorders	10	12	14	17	42	48	60	1.00932	0.986804	0.975479	1.06029	0.943944	1.08496
	296.2	157670	1030480	0.153006	0.49544	0.0038263	0.00940228	0.000826782	1.67155e-07	1.40179e-05	0.258189	0.0032418	1.01479	2.25021e-05	0.987223	0.325566	0.963963	0.0913455	Depression	psychological disorders	mental disorders	10	12	15	36	45	49	60	1.00804	1.02201	1.01311	0.961562	1.00591	0.923836
	296.22	95722	1030480	0.0928907	0.49012	0.00426296	0.011052	0.000941825	3.45216e-07	1.76836e-05	0.275976	0.00372241	1.0147	0.00247904	0.989784	0.591493	0.978523	0.498413	Major depressive disorder	psychological disorders	mental disorders	10	12	14	33	45	49	60	1.00526	1.02484	1.02696	0.954368	1.04098	0.920711
	297	16911	1030480	0.0164108	0.25386	0.011072	0.0183673	0.00203245	0.0305134	0.00866757	0.271985	0.014064	1.00051	0.945454	0.974727	0.273319	0.931461	0.0620827	Suicidal ideation or attempt	psychological disorders	mental disorders	10	11	13	15	39	47	59	0.972975	1.02983	1.02015	0.931848	1.00362	0.863631
	297.1	11077	1030480	0.0107494	0.298636	0.0165928	0.0111321	0.00250235	0.0167761	0.0114746	0.785741	0.00378424	1.02697	0.00237328	0.993324	0.788706	0.934639	0.0758345	Suicidal ideation	psychological disorders	mental disorders	10	11	12	15	19	44	58	1.00951	1.0448	1.04542	0.943204	1.007	0.868145
	297.2	4803	1030480	0.00466093	0.307269	0.0174175	0.0521428	0.00632877	0.00982544	0.0140788	0.231324	0.0150031	0.96516	0.00643027	0.935226	0.0769865	0.960026	0.506463	Suicide or self-inflicted injury	psychological disorders	mental disorders	10	11	13	16	43	48	59	0.990048	0.940586	1.00731	0.867882	1.08272	0.851187
	300	225327	1030480	0.218662	0.434368	0.00375462	0.0101947	0.000823018	0.0211354	0.0033356	0.220322	0.00310813	1.00591	0.0750598	0.993182	0.513683	0.992461	0.669407	Anxiety disorders		mental disorders	10	12	14	35	45	49	60	0.999395	1.01265	1.01417	0.972271	1.02921	0.956136
	300.1	192719	1030480	0.187019	0.41339	0.00386783	0.0103789	0.000852298	0.0248624	0.00351171	0.197961	0.00329095	1.00646	0.0425377	0.991849	0.427073	0.989214	0.526955	Anxiety disorder	psychological disorders	mental disorders	10	12	14	35	45	49	60	1.0002	1.01183	1.01186	0.972533	1.02348	0.955681
	300.11	72184	1030480	0.0700489	0.47043	0.00496515	0.0141953	0.00118464	0.0122245	0.00432886	0.268751	0.00443317	1.00985	0.0391247	1.02317	0.140285	1.05347	0.0266118	Generalized anxiety disorder	psychological disorders	mental disorders	10	12	14	18	44	49	60	1.0005	1.01959	0.992567	1.05437	1.00601	1.10218
	300.13	3230	1030480	0.00313446	0.377141	0.0199226	0.0135946	0.00278987	0.151028	0.0135174	0.202023	0.0168707	0.982298	0.177579	1.00894	0.793422	0.991829	0.882707	Phobia	psychological disorders	mental disorders	10	12	14	37	46	50	59	1.0083	0.956385	0.943688	1.07883	1.104	0.891362
	300.3	9970	1030480	0.0096751	0.601351	0.00750082	0.0125478	0.00181189	7.59152e-06	0.000274292	0.606191	0.00796802	1.01348	0.111427	1.00066	0.976708	1.0475	0.22872	Obsessive-compulsive disorders	psychological disorders	mental disorders	10	11	13	15	34.75	47	59	0.997036	1.02922	0.935242	1.07138	0.970927	1.13119
	300.4	45428	1030480	0.0440843	0.465468	0.00575319	0.0189999	0.00154792	0.00721806	0.00578479	0.292151	0.00422617	0.995376	0.51089	1.00595	0.779393	1.02481	0.550788	Dysthymic disorder	psychological disorders	mental disorders	10	12	15	37	45	50	60	1.00998	0.980238	0.964834	1.04892	0.945091	1.11167
	300.8	15540	1030480	0.0150804	0.429328	0.00895652	0.0234918	0.00245053	0.10991	0.0093347	0.25522	0.00574354	1.01084	0.234121	0.961041	0.0772937	0.916477	0.0191483	Acute reaction to stress	psychological disorders	mental disorders	10	13	16	41	46	50	60	0.992948	1.02938	1.00436	0.919508	0.985741	0.851193
	300.9	10366	1030480	0.0100594	0.504873	0.00838726	0.0139913	0.0018337	8.39848e-05	0.00159318	0.322715	0.00722741	0.955277	6.07822e-07	0.937814	0.0310665	0.883049	0.00943778	Posttraumatic stress disorder	psychological disorders	mental disorders	10	12	14	18	43	49	59	0.972433	0.937879	0.994203	0.884974	0.969985	0.803816
	301	11584	1030480	0.0112414	0.424181	0.00903792	0.0142825	0.00192648	4.36467e-06	0.000183696	0.320877	0.00746903	1.00994	0.301143	1.03549	0.194059	1.06398	0.172326	Personality disorders	psychological disorders	mental disorders	10	11	14	18	44	49	60	0.991134	1.02922	0.982642	1.09015	0.973374	1.16306
	301.2	2531	1030480	0.00245614	0.434589	0.0302012	0.0108077	0.00834534	0.0268525	0.0179451	0.888828	0.00838496	1.03868	0.00712564	1.08731	0.0507293	1.2371	0.00111317	Antisocial/borderline personality disorder	psychological disorders	mental disorders	10	11	13	15	19	43	59	1.01044	1.06836	0.999746	1.18187	1.08856	1.40568
	302	2293	139300	0.0164609	0.0948721	0.065651	0.0213177	0.00792579	0.881601	0.0330295	0.0914243	0.025582	0.989581	0.52379	0.882217	0.00165637	0.77652	0.000143953	Sexual and gender identity disorders	psychological disorders	mental disorders	16	18	42	47	50	53	60	1.02108	0.959863	0.953786	0.815617	0.884956	0.682213
	303	9523	1030480	0.00924132	0.175604	0.0180668	0.00808073	0.0014546	0.0296664	0.0216249	0.121815	0.0129526	1.00647	0.44438	0.954931	0.0491378	0.91282	0.0199071	Psychogenic and somatoform disorders	psychological disorders	mental disorders	10	12	15	40	46	50	60	0.990708	1.02153	0.999818	0.912191	0.985706	0.845657
	303.3	5528	1030480	0.00536449	0.187111	0.0242676	0.00964577	0.00197259	0.0437044	0.0283967	0.0847788	0.0208622	1.00767	0.474622	0.949898	0.0622005	0.905786	0.0378508	Psychogenic disorder	psychological disorders	mental disorders	10	12	15	40	46	50	59	0.986202	1.03028	1.00262	0.900142	0.9945	0.825375
	303.31	3238	1030480	0.00314222	0.160554	0.043221	0.0161827	0.00458779	0.667053	0.0220192	0.118042	0.0202673	1.01108	0.496092	0.917776	0.0318771	0.86134	0.0367643	Gastrointestinal malfunction arising from mental factors	psychological disorders	mental disorders	10	14	33	43	47	50	59	0.979654	1.04335	0.992623	0.848987	0.990866	0.748154
	303.4	4043	1030480	0.00392341	0.229874	0.0266979	0.00722704	0.0017331	0.116365	0.021494	0.230154	0.0124826	1.00708	0.505201	0.939366	0.0370517	0.890229	0.0182975	Somatoform disorder	psychological disorders	mental disorders	10	12	15	38	45	50	60	0.986558	1.02787	0.996242	0.885047	0.980461	0.807885
	304	103436	1030480	0.100377	0.606637	0.00422436	0.0282615	0.0016676	1.50765e-07	2.10366e-05	0.453594	0.00300911	0.999226	0.896636	1.00978	0.641059	0.974884	0.475809	Adjustment reaction	psychological disorders	mental disorders	10	12	14	19	45	49	60	1.01425	0.983981	0.96863	1.05314	1.0453	0.909429
	305.2	7598	1030480	0.00737326	0.454872	0.0107084	0.013392	0.00211915	1.8492e-06	6.84226e-05	0.714061	0.00462499	0.983802	0.076349	0.984609	0.604687	0.991742	0.873684	Eating disorder	psychological disorders	mental disorders	10	11	13	15	35	45	60	1.00171	0.966606	1.04306	0.930173	1.09553	0.898251
	305.21	2135	1030480	0.00207185	0.689285	0.0162969	0.0211253	0.00518725	1.31542e-06		1.00016	0.00518857	0.964318	0.0292883	0.939908	0.224397	0.963476	0.666678	Anorexia nervosa	psychological disorders	mental disorders	10	11	12	14	17	36	58	0.996315	0.932733	1.03859	0.850773	1.14344	0.811037
	306	47375	1030480	0.0459737	0.242667	0.00683523	0.0211105	0.00196116	0.0551119	0.00711933	0.164285	0.0052346	0.994166	0.26669	0.98745	0.476516	0.964974	0.222435	Other mental disorder	psychological disorders	mental disorders	10	12	14	38	46	50	60	1.00462	0.983493	1.02325	0.952039	1.02179	0.911371
	306.9	19591	1030480	0.0190115	0.373169	0.00868823	0.0224602	0.00243069	0.033332	0.0086916	0.195978	0.00714507	0.993469	0.350086	0.985094	0.406452	0.960292	0.162445	Tension headache	psychological disorders	mental disorders	10	12	14	37	44	48	60	1.00774	0.978479	1.02075	0.950505	1.01653	0.906614
	312	12067	1030480	0.0117101	0.308603	0.0235339	0.0086485	0.0029673	0.115386	0.013057	1.00295	0.00296101	0.990542	0.243958	1.05425	0.0389132	1.06574	0.141684	Conduct disorders	Developmental/behavioral disorders	mental disorders	10	10	12	14	16	38	59	1.00619	0.976042	1.00268	1.10794	0.978831	1.16093
	312.3	3509	1030480	0.00340521	0.383525	0.0265014	0.0117919	0.00301628	0.0818911	0.0156392	0.877647	0.00332897	0.992981	0.567937	1.1572	0.000180629	1.23939	0.000625573	Impulse control disorder	Developmental/behavioral disorders	mental disorders	10	11	12	15	19	45	59	1.01723	0.969343	1.07196	1.24878	1.09581	1.4009
	313	88118	1030480	0.0855116	0.617393	0.00625781	0.034454	0.00218423	0.0312919	0.00341921	0.867073	0.00223795	1.03747	4.80735e-07	0.969451	0.178036	0.943242	0.101491	Pervasive developmental disorders	Developmental/behavioral disorders	mental disorders	10	11	12	15	18	43	60	1.02243	1.05177	1.01444	0.9256	1.01151	0.879126
	313.1	82011	1030480	0.0795852	0.638058	0.0063458	0.0383397	0.00238824	0.0325456	0.00340481	0.869582	0.00236625	1.04253	1.36736e-07	0.965087	0.151208	0.935004	0.0788783	Attention deficit hyperactivity disorder	Developmental/behavioral disorders	mental disorders	10	11	12	15	18	43	60	1.02679	1.05946	1.01308	0.919198	1.00779	0.867468
	313.2	2705	1030480	0.00262499	0.546587	0.0242121	0.0054784	0.00347504	0.0510512	0.0141413	0.959672	0.00351185	1.00983	0.488726	1.11999	0.00251628	1.21865	0.000433082	Tics and stuttering	Developmental/behavioral disorders	mental disorders	10	10	12	14	17	44	59	0.981929	1.03887	1.0406	1.20545	1.0917	1.36114
	315	7503	1030480	0.00728107	0.286102	0.0273568	0.0128493	0.00338314	0.116512	0.0152757	0.954854	0.00340024	0.977325	0.0348957	1.00413	0.903809	1.02849	0.61284	Develomental delays and disorders	Developmental/behavioral disorders	mental disorders	10	10	12	14	17	44	59	0.998352	0.956105	0.940936	1.07129	0.923676	1.14411
	315.2	2531	1030480	0.00245614	0.345507	0.0387735	0.0149983	0.00602477	0.122254	0.0209148	0.93297	0.00603507	0.960921	0.0189144	0.898561	0.0296702	0.951496	0.549753	Speech and language disorder	Developmental/behavioral disorders	mental disorders	10	10	11	13	17	45	59	0.993454	0.929606	0.989569	0.81672	1.1213	0.806562
	316	33414	1030480	0.0324257	0.265076	0.00794345	0.00821674	0.000969867	0.0773655	0.00587576	0.333366	0.00730065	0.982997	0.000121176	1.0208	0.155919	1.03145	0.169348	Substance addiction and disorders	Substance-related disorders	mental disorders	10	12	14	16	40	47	59	0.991631	0.974444	0.992101	1.05074	0.987109	1.07684
	317	36280	1030480	0.0352069	0.202131	0.00812744	0.0114351	0.00120257	0.0507021	0.00672631	0.228718	0.00746729	0.96607	1.10912e-14	1.02117	0.14241	1.01709	0.428785	Alcohol-related disorders	Substance-related disorders	mental disorders	10	12	14	17	43	49	60	0.974514	0.95756	0.993067	1.04972	0.975391	1.06038
	317.1	28693	1030480	0.0278443	0.183456	0.00946993	0.0110627	0.00126044	0.0499142	0.00765164	0.236555	0.00897375	0.968897	5.67637e-11	1.01614	0.272654	1.01075	0.634444	Alcoholism	Substance-related disorders	mental disorders	10	12	14	17	43	49	60	0.978171	0.959915	0.98757	1.04525	0.966479	1.05757
	318	36608	523596	0.0699165	0.469883	0.00730751	0.028926	0.00249296	0.0708149	0.00655595	0.391462	0.00437572	1.01748	0.000738145	1.04375	0.00576969	1.03363	0.173818	Tobacco use disorder	Substance-related disorders	mental disorders	13	14	17	40	47	51	60	1.00709	1.027	1.01257	1.07641	0.98534	1.08506
	320	2401	1030480	0.00232998	0.360046	0.0247821	0.0060491	0.00256046	0.0568218	0.0204898	0.199408	0.0227733	0.984004	0.222518	1.07815	0.0363844	1.08633	0.164324	Meningitis	INFLAMMATORY DISEASES OF THE CENTRAL NERVOUS SYSTEM	neurological	10	12	14	19	45	49	59	1.00986	0.958801	1.00477	1.15657	0.966877	1.2198
	323	1618	1030480	0.00157014	0.499621	0.020262	0.0066883	0.00205102	0.0795805	0.0201291	0.319878	0.0109418	0.993032	0.647068	0.995563	0.925609	0.98565	0.861319	Encephalitis	INFLAMMATORY DISEASES OF THE CENTRAL NERVOUS SYSTEM	neurological	10	12	15	41	47	51	59	1.02331	0.963589	1.08391	0.915223	1.15455	0.842053
	327	113331	1030480	0.109979	0.261996	0.00498277	0.0145767	0.00114678	0.21462	0.00656769	0.168812	0.00309899	1.02423	6.57345e-07	0.978211	0.0491859	0.952837	0.00245456	Sleep disorders	Sleep disorders	neurological	10	13	18	42	47	51	60	1.01447	1.03362	0.999922	0.956559	0.983149	0.923776
	327.1	15882	1030480	0.0154122	0.254962	0.012915	0.0624378	0.00389004	0.609978	0.00692843	0.158995	0.00644018	1.12524	5.36643e-17	1.0603	0.0914499	1.06349	0.218728	Hypersomnia	Sleep disorders	neurological	10	14	35	43	47	51	60	1.125	1.125	0.990658	1.1342	0.96433	1.17177
	327.3	82019	1030480	0.079593	0.265063	0.00908897	0.0195142	0.00153519	0.825961	0.00463015	0.158913	0.00374543	1.02763	1.12338e-05	1.00432	0.788811	0.98423	0.485578	Sleep apnea	Sleep disorders	neurological	10	18	40	45	49	52	60	1.01541	1.04075	0.975071	1.03379	1.02968	0.940348
	327.32	68651	1030480	0.0666204	0.250366	0.0105068	0.0226018	0.0017757	0.863798	0.00534946	0.1748	0.00400044	1.04025	1.03183e-08	1.00103	0.952383	0.970626	0.220044	Obstructive sleep apnea	Sleep disorders	neurological	10	28	41	45	49	52	60	1.02613	1.05406	0.968948	1.03411	1.01775	0.926394
	327.4	76520	1030480	0.0742567	0.287085	0.00573006	0.0157359	0.00134955	0.22726	0.00719259	0.193887	0.00344726	1.01058	0.0404286	0.972294	0.0179186	0.955323	0.0112252	Insomnia	Sleep disorders	neurological	10	13	18	42	47	51	60	1.00048	1.02163	0.995122	0.949416	0.98959	0.921619
	327.41	10129	1030480	0.0098294	0.348637	0.0137923	0.0282734	0.00305441	0.495725	0.00844341	0.237757	0.00654158	1.02586	0.0131099	0.954602	0.0483424	0.945011	0.166724	Organic or persistent insomnia	Sleep disorders	neurological	10	14	33	43	47	51	59	1.00541	1.04702	0.999656	0.912339	1.02395	0.872141
	327.5	4626	1030480	0.00448917	0.270977	0.0203854	0.0291323	0.00472883	0.0575664	0.0281873	0.190238	0.0116792	1.07324	1.18828e-06	1.02043	0.509693	0.970749	0.541255	Parasomnia	Sleep disorders	neurological	10	13	16	42	47	51	59	1.04292	1.10394	0.961647	1.08189	1.06708	0.883571
	327.6	3829	1030480	0.00371574	0.340621	0.0201325	0.019271	0.00457996	0.112738	0.0171868	0.236163	0.0116551	1.01292	0.376676	1.00576	0.868468	0.956929	0.418376	Circadian rhythm sleep disorder	Sleep disorders	neurological	10	12	15	40	46	50	59	0.984384	1.04245	0.937477	1.07953	1.0644	0.860436
	327.7	13962	1030480	0.013549	0.268308	0.0199739	0.0340712	0.00349372	0.816915	0.00998371	0.136226	0.00870045	1.06101	6.29176e-11	0.981163	0.412755	0.944812	0.115552	Sleep related movement disorders	Sleep disorders	neurological	10	16	39	44	48	52	59	1.04233	1.08001	1.02711	0.936964	1.01407	0.880635
	327.71	8751	1030480	0.00849216	0.316363	0.0231983	0.0348112	0.00401843	0.797975	0.0114612	0.121846	0.0116836	1.06446	1.13728e-08	1.02124	0.453978	0.997959	0.961652	Restless legs syndrome	Sleep disorders	neurological	10	16	39	44	48	51	59	1.04158	1.08691	0.966941	1.07808	1.08367	0.9191
	331	4415	1030480	0.00428441	0.149974	0.0338702	0.00999603	0.00253279	0.499695	0.0198076	0.0706441	0.0229567	1.01711	0.121612	0.998082	0.95104	1.02309	0.631034	Other cerebral degenerations	hereditary/degenerative nervous conditions; other diseases of CNS	neurological	10	13	19	44	49	52	60	0.995502	1.03896	1.0638	0.936266	0.932347	1.12247
	331.1	1092	1030480	0.0010597	0.398296	0.0336306	0.00274549	0.00270694	0.0474045	0.0282741	0.204436	0.0327719	1.04719	0.0254543	0.960751	0.416741	1.01289	0.874321	Hydrocephalus	hereditary/degenerative nervous conditions; other diseases of CNS	neurological	10	11.1	14	20	46	51	60	1.00565	1.09006	1.0579	0.872978	0.863534	1.18834
	333	13406	1030480	0.0130095	0.232226	0.0134931	0.00451097	0.000979985	0.107214	0.0164882	0.0853415	0.0115232	1.0128	0.0559807	0.998358	0.911597	0.986711	0.556919	Extrapyramidal disease and abnormal movement disorders	hereditary/degenerative nervous conditions; other diseases of CNS	neurological	10	13	16	42	47	51	60	0.999669	1.02651	1.03407	0.963188	1.03106	0.944827
	333.1	5088	1030480	0.0049375	0.27176	0.0208634	0.00538605	0.00159228	0.0538923	0.0263039	0.000428755	0.00771037	1.01032	0.295984	1.00635	0.792117	1.00104	0.978038	Essential tremor	hereditary/degenerative nervous conditions; other diseases of CNS	neurological	10	13	16	42	48	52	60	0.991327	1.02903	0.962253	1.05174	0.932358	1.0747
	333.4	4153	1030480	0.00403016	0.310483	0.0213733	0.00595708	0.00213973	0.124363	0.0204385	0.179096	0.0145298	0.989142	0.321427	0.974404	0.31618	0.952009	0.244846	Torsion dystonia	hereditary/degenerative nervous conditions; other diseases of CNS	neurological	10	12	16	41	47	51	59	1.01084	0.96763	1.02547	0.925115	1.03431	0.876237
	335	4404	1030480	0.00427374	0.522587	0.0212857	0.0133146	0.002828	0.706285	0.0103882	0.283956	0.00866608	0.968957	0.013645	1.09154	0.0287208	1.18395	0.0114476	Multiple sclerosis	hereditary/degenerative nervous conditions; other diseases of CNS	neurological	10	16	38	43	47	50	59	0.993542	0.945064	1.0092	1.18159	1.0388	1.3495
	337	3986	1030480	0.0038681	0.433567	0.0178768	0.0232111	0.00285238	0.513128	0.00948211	0.283146	0.00794748	0.96151	0.00876814	1.1917	0.00294479	1.36404	0.00248506	Disorders of the autonomic nervous system	hereditary/degenerative nervous conditions; other diseases of CNS	neurological	10	13	20	43	48	52	59	0.990278	0.934529	1.06171	1.33828	1.11546	1.66792
	337.1	1593	686408	0.00232078	0.580351	0.027509	0.0466396	0.00562713	0.665697	0.0129326	0.339572	0.0100321	0.925414	0.00362476	1.37879	0.00286726	1.79995	0.00212291	Peripheral autonomic neuropathy	hereditary/degenerative nervous conditions; other diseases of CNS	neurological	12	17	41	46	50	53	59	0.974878	0.877674	1.11638	1.7034	1.23724	2.61874
	338	86080	1030480	0.0835339	0.1554	0.00558149	0.0190992	0.00133074	0.0988414	0.0076463	0.11914	0.00383745	1.03254	1.7014e-09	1.00476	0.768236	1.02493	0.35776	Pain	PAIN	neurological	10	12	16	42	47	51	60	1.02215	1.04397	0.972242	1.03886	0.972428	1.08041
	338.1	61406	1030480	0.0595897	0.151747	0.00645705	0.025561	0.00167713	0.0712348	0.00802716	0.106155	0.00473892	1.03216	1.77305e-06	1.00309	0.868137	1.02852	0.373085	Acute pain	PAIN	neurological	10	12	15	41	47	51	60	1.01875	1.04542	0.968187	1.03906	0.966275	1.0958
	338.2	32439	1030480	0.0314795	0.238415	0.0105909	0.0250418	0.00250123	0.633544	0.00592643	0.178883	0.00487856	1.0314	0.0008226	1.01112	0.626346	1.00763	0.857921	Chronic pain	PAIN	neurological	10	14	36	43	47	51	60	1.01272	1.04961	0.967485	1.05647	0.923746	1.09994
	339	16255	1030480	0.0157742	0.288228	0.0108113	0.0119902	0.00210998	0.0234862	0.0109204	0.15913	0.00951268	1.0056	0.437495	0.949825	0.0054925	0.944383	0.0761113	Other headache syndromes	Headache; including migraine	neurological	10	11	14	34	44	48	60	0.990939	1.02129	0.985025	0.916221	1.00607	0.885762
	340	91441	1030480	0.0887363	0.338145	0.00449847	0.00676763	0.000751838	2.30956e-06	8.05081e-05	0.0850628	0.00482005	1.02092	1.05539e-08	1.01146	0.175919	1.02126	0.133543	Migraine	Headache; including migraine	neurological	10	12	14	36	44	49	60	1.01376	1.0283	0.995106	1.02715	0.993621	1.04913
	340.1	22937	1030480	0.0222586	0.349974	0.00829319	0.00949732	0.00130547	0.00774077	0.0093408	0.0992514	0.00921922	1.01292	0.0200482	1.00616	0.650311	1.02171	0.329354	Migrain with aura	Headache; including migraine	neurological	10	12	14	37	44	48	60	1.00204	1.02408	0.980339	1.03233	0.978306	1.06765
	341	2004	1030480	0.00194472	0.294251	0.0432848	0.0236744	0.00480752	0.736579	0.0214345	0.113186	0.0273775	0.97249	0.133782	1.11551	0.24358	1.23915	0.184354	Other demyelinating diseases of central nervous system	hereditary/degenerative nervous conditions; other diseases of CNS	neurological	10	15	36	43	47	50	59	1.00878	0.936558	0.927852	1.3423	0.903161	1.69972
	342	2609	1030480	0.00253183	0.184172	0.0418255	0.0013509	0.00132525	0.168276	0.0713922	0.168461	0.0182586	1.00287	0.79541	1.01226	0.700183	1.01212	0.820021	Hemiplegia	hereditary/degenerative nervous conditions; other diseases of CNS	neurological	10	13	19	44	48	52	60	0.98059	1.02592	0.952422	1.0753	0.913183	1.12151
	343	1568	1030480	0.00152162	0.799707	0.0117346	0.00478315	0.00253599	7.90649e-07	1.56116e-05	0.96031	0.00260104	1.03653	0.0523556	1.01118	0.827889	1.03025	0.723938	Infantile cerebral palsy	hereditary/degenerative nervous conditions; other diseases of CNS	neurological	10	11	12	15	18	44	59	0.999623	1.07577	0.915991	1.11586	0.874148	1.21364
	344	3047	1030480	0.00295687	0.386032	0.0205446	0.0055208	0.00164119	0.121946	0.0212469	0.11586	0.0240863	0.999685	0.97786	0.999039	0.977784	1.03491	0.526871	Other paralytic syndromes	hereditary/degenerative nervous conditions; other diseases of CNS	neurological	10	13	17	42	48	51	59	1	1	1.07263	0.930429	0.930359	1.15141
	345	23848	1030480	0.0231426	0.325195	0.00840653	0.00487538	0.000881025	0.00096466	0.00754819	0.145584	0.00999554	0.99136	0.0934077	1.0462	0.0344654	1.10482	0.00811506	Epilepsy, recurrent seizures, convulsions	hereditary/degenerative nervous conditions; other diseases of CNS	neurological	10	11	14	18	44	49	60	1.00152	0.980589	1.00329	1.09053	1.02625	1.18979
	345.1	10200	1030480	0.0098983	0.384674	0.0114561	0.0038646	0.00124087	0.012627	0.0105466	0.118555	0.0180189	0.994234	0.462193	1.04065	0.0330416	1.08596	0.0060852	Epilepsy	hereditary/degenerative nervous conditions; other diseases of CNS	neurological	10	11	14	17	44	49	60	1.01007	0.978188	1.00325	1.08017	1.02383	1.15195
	345.11	5066	1030480	0.00491616	0.381669	0.0160702	0.00598849	0.00185659	0.0352131	0.0133426	0.153882	0.0249271	1.00849	0.427322	1.02599	0.31876	1.09459	0.0430226	Generalized convulsive epilepsy	hereditary/degenerative nervous conditions; other diseases of CNS	neurological	10	11	13	17	43	48	59	0.988375	1.02801	0.975489	1.07913	1.00286	1.1956
	345.12	5790	1030480	0.00561874	0.365094	0.015699	0.00429217	0.00158903	0.0228627	0.0141804	0.160843	0.0197433	0.998203	0.835279	1.03842	0.105581	1.06939	0.0819455	Partial epilepsy	hereditary/degenerative nervous conditions; other diseases of CNS	neurological	10	11	14	18	44	49	60	1.01698	0.979376	0.992105	1.08602	0.991591	1.15245
	345.3	20080	1030480	0.0194861	0.296472	0.00854094	0.00488816	0.000930455	1.85116e-05	0.00103493	0.120298	0.0124284	0.993754	0.24489	1.03686	0.141301	1.08797	0.0507022	Convulsions	hereditary/degenerative nervous conditions; other diseases of CNS	neurological	10	11	13	17	44	49	60	1.00414	0.983966	0.988031	1.0884	0.999743	1.18405
	346	3544	1030480	0.00343917	0.149932	0.03297	0.0247167	0.00399317	0.126325	0.0286543	0.0186414	0.037637	1.04139	0.0016798	0.968025	0.352297	0.910362	0.106528	Abnormal findings on study of brain and/or nervous system	hereditary/degenerative nervous conditions; other diseases of CNS	neurological	10	12	15	41	47	51	59	1.01523	1.06743	1.03662	0.903922	1.02058	0.811402
	346.1	6714	1030480	0.00651541	0.122525	0.0245056	0.0218141	0.00250654	0.249774	0.0255707	0.0573476	0.017621	0.994732	0.633357	0.983037	0.665825	1.03656	0.582215	Nonspecific abnormal findings on radiological and other examination of skull and head	hereditary/degenerative nervous conditions; other diseases of CNS	neurological	10	13	18	43	48	51	60	1.01568	0.974738	1.06259	0.909371	0.911166	1.18021
	346.2	2901	1030480	0.00281519	0.199085	0.0334036	0.0175328	0.00364448	0.116149	0.0269152	0.0215037	0.0453272	1.02816	0.0404586	0.959708	0.255191	0.900302	0.0785835	Nonspecific abnormal results of function study of brain and central nervous system	hereditary/degenerative nervous conditions; other diseases of CNS	neurological	10	12	15	40	46	50	59	1.0012	1.05552	1.02991	0.894839	1.01212	0.800301
	347	2189	1030480	0.00212425	0.632207	0.0123173	0.0285679	0.00411096	1.19656e-06	5.62197e-05	0.165915	0.0250577	1.13261	5.28803e-09	1.2482	4.122e-05	1.31647	0.000132127	Cataplexy and narcolepsy	hereditary/degenerative nervous conditions; other diseases of CNS	neurological	10	12	15	20	44	49	59	1.08648	1.18151	1.12261	1.3874	1.14317	1.51496
	348	12244	1030480	0.0118818	0.245994	0.0134599	0.0144015	0.00149012	0.225063	0.00861007	0.109731	0.0139273	0.993005	0.549389	1.0592	0.160878	1.15208	0.0345545	Other conditions of brain	hereditary/degenerative nervous conditions; other diseases of CNS	neurological	10	11	14	19	45	50	60	1.01608	0.970446	0.977428	1.14738	1.0103	1.31357
	348.2	3787	1030480	0.00367499	0.353066	0.0201487	0.00437604	0.00178107	0.0973932	0.0166199	0.157844	0.0197999	1.02925	0.00316854	1.03682	0.210202	1.06851	0.142997	Cerebral edema and compression of brain	hereditary/degenerative nervous conditions; other diseases of CNS	neurological	10	12	14	37	46	50	60	1.00965	1.04873	0.979735	1.09761	0.977692	1.16884
	348.4	2213	1030480	0.00214754	0.179278	0.0445003	0.00928656	0.00265781	0.0309214	0.0413419	0.0960803	0.0435019	0.996925	0.862983	1.03303	0.419914	1.10088	0.144821	Cerebral cysts	hereditary/degenerative nervous conditions; other diseases of CNS	neurological	10	11	14	19	44	49	59	1.03161	0.96355	0.954619	1.11782	0.967367	1.25309
	348.8	6481	1030480	0.0062893	0.343767	0.0146052	0.0309924	0.00301717	0.290539	0.00801241	0.17323	0.0147614	0.967605	0.0795527	1.06835	0.335095	1.21453	0.0816527	Encephalopathy, not elsewhere classified	hereditary/degenerative nervous conditions; other diseases of CNS	neurological	10	11	13	18	46	50	60	1.00385	0.933433	0.934301	1.22083	0.975793	1.51285
	348.9	9083	1030480	0.00881434	0.0997124	0.0226576	0.0130514	0.00196609	0.320606	0.0171592	0.0587208	0.0153501	0.982696	0.0806378	0.970847	0.27186	0.966964	0.485435	Other conditions of brain, NOS	hereditary/degenerative nervous conditions; other diseases of CNS	neurological	10	13	17	43	48	51	60	1.00209	0.964274	1.02335	0.921329	1.06251	0.880078
	349	3729	1030480	0.0036187	0.265316	0.0258132	0.0106566	0.00164342	0.364482	0.0143435	0.143767	0.0185259	1.00082	0.936785	1.05878	0.163654	1.12452	0.0717418	Other and unspecified disorders of the nervous system	hereditary/degenerative nervous conditions; other diseases of CNS	neurological	10	12	15	41	47	51	59	0.976496	1.02612	0.976867	1.14804	0.989659	1.27885
	350	41095	1030480	0.0398795	0.156755	0.00826279	0.00758878	0.000842928	0.123457	0.0106058	0.0798933	0.00611629	1.00468	0.339398	1.05127	0.000201346	1.04661	0.0432812	Abnormal movement	Other symptoms, reflex	neurological	10	12	16	42	48	52	60	0.994777	1.01533	1.0238	1.07893	1.00138	1.09469
	350.1	16591	1030480	0.0161003	0.177714	0.0130467	0.0043017	0.00125315	0.00965413	0.0169066	0.0550039	0.0122816	1.01276	0.0315955	1.0009	0.955874	0.994034	0.820925	Abnormal involuntary movements	Other symptoms, reflex	neurological	10	12	15	40	47	51	59	1.00114	1.025	0.966082	1.03718	1.04719	0.943509
	350.2	21261	1030480	0.0206321	0.176682	0.0127305	0.015189	0.00180821	0.49096	0.00930966	0.108556	0.00734339	0.998235	0.81104	1.09391	7.52919e-06	1.09789	0.00791151	Abnormality of gait	Other symptoms, reflex	neurological	10	13	19	44	49	52	60	1.01451	0.981758	1.05182	1.13787	1.0248	1.17643
	350.3	6638	1030480	0.00644166	0.240359	0.0195972	0.011031	0.00329039	0.2168	0.0146031	0.106408	0.0159841	1.02284	0.0374077	1.07381	0.0183324	1.04462	0.344393	Lack of coordination	Other symptoms, reflex	neurological	10	12	15	42	48	51	60	1.00133	1.04514	1.01216	1.13962	0.953943	1.14475
	350.6	2997	1030480	0.00290835	0.149151	0.06315	0.0019293	0.00216724	0.825425	0.0315987	0.102579	0.0262146	0.974719	0.0363819	1.02023	0.517998	1.04796	0.336278	Disturbances of sensation of smell and taste	Other symptoms, reflex	neurological	10	14	38	44	48	52	60	0.998398	0.95215	0.96056	1.08312	0.952537	1.15303
	351	35577	523596	0.0679474	0.148277	0.0145781	0.00825011	0.00127689	0.854745	0.00740928	0.0919756	0.00632108	0.999839	0.97354	1.04047	0.00596486	1.05283	0.0188394	Other peripheral nerve disorders	mononeuritis and nerve lesions	neurological	13	17	41	46	49	53	60	1	1	1.01133	1.06948	1.0086	1.09936
	352	12618	1030480	0.0122448	0.212446	0.0176463	0.00680786	0.00144711	0.615223	0.00976273	0.0706914	0.0118723	0.989895	0.158974	1.02332	0.243537	1.03598	0.252531	Disorders of other cranial nerves	mononeuritis and nerve lesions	neurological	10	14	34	43	47	51	60	1.00394	0.97625	0.984604	1.06289	0.975043	1.10077
	352.1	6072	1030480	0.0058924	0.33185	0.0213482	0.0169422	0.00261113	0.668505	0.0106799	0.0972173	0.0159411	0.980176	0.0869131	1.00948	0.756529	1.04843	0.312981	Trigeminal nerve disorders [CN5]	mononeuritis and nerve lesions	neurological	10	14	35	43	47	51	60	1.00293	0.957594	0.953331	1.06792	0.956771	1.14793
	352.2	6289	1030480	0.00610298	0.145926	0.0311402	0.00215202	0.000881058	0.637323	0.0165612	0.100585	0.0160825	0.997813	0.784288	1.01382	0.567259	1.00368	0.925334	Facial nerve disorders [CN7]	mononeuritis and nerve lesions	neurological	10	14	33	43	47	51	60	1.01239	0.983816	0.966865	1.06343	0.923926	1.09101
	353	11880	1030480	0.0115286	0.701451	0.0105967	0.0691823	0.00533355	0.426222	0.00372598	0.301568	0.00577783	1.00693	0.566967	1.10581	0.00434538	1.24778	0.000231908	Nerve root and plexus disorders	mononeuritis and nerve lesions	neurological	10	14	32	43	47	51	60	0.983236	1.03134	1.032	1.1853	1.10915	1.40423
	353.1	5420	1030480	0.00525968	0.64086	0.0131316	0.0418756	0.00600884	0.310082	0.00644928	0.292553	0.00778598	1.01667	0.137395	1.01537	0.644338	1.1003	0.0558476	Nerve plexus lesions	mononeuritis and nerve lesions	neurological	10	13	18	42	47	51	59	0.994654	1.03985	0.952887	1.08116	0.997642	1.21286
	355	3913	1030480	0.00379726	0.374519	0.0224349	0.0240135	0.00363339	0.617012	0.0111499	0.154498	0.0145138	1.01632	0.224582	1.12359	0.000713953	1.219	0.000370775	Complex regional/central pain syndrome	mononeuritis and nerve lesions	neurological	10	14	34	43	47	51	59	0.99028	1.04239	1.05042	1.20273	1.09308	1.35942
	355.1	2336	241888	0.00965736	0.334672	0.040551	0.051495	0.00958134	0.763012	0.0196824	0.281301	0.0134019	1.02902	0.0958561	1.07533	0.0987614	1.08432	0.259239	Chronic pain syndrome	mononeuritis and nerve lesions	neurological	15	18	41	46	49	53	59	0.99495	1.06422	0.986542	1.17139	0.942334	1.24696
	356	6539	373004	0.0175306	0.196678	0.0383453	0.0159284	0.00382853	0.902634	0.0191681	0.103104	0.0155696	0.971876	0.0106283	1.00721	0.810429	1.03582	0.470972	Hereditary and idiopathic peripheral neuropathy	Disorders of the peripheral nervous system	neurological	14	19	43	47	51	54	60	0.993403	0.951058	0.951334	1.06592	0.941017	1.14057
	357	3013	855004	0.00352396	0.298368	0.0454141	0.0172	0.00402545	0.828778	0.0225509	0.228135	0.0132579	0.965598	0.0168453	1.03885	0.315254	1.10999	0.101762	Inflammatory and toxic neuropathy	Disorders of the peripheral nervous system	neurological	11	17	41	46	49	53	59	0.993783	0.938994	0.964284	1.11951	0.979489	1.2579
	358	1174	1030480	0.00113927	0.542611	0.0256787	0.0141045	0.00686503	0.480491	0.0124337	0.263178	0.0155254	1.00975	0.644862	1.12301	0.0304949	1.2411	0.0104032	Myoneural disorders	Disorders of the peripheral nervous system	neurological	10	13	33.25	43	48	51	59	0.968139	1.05367	1.01097	1.24744	1.05206	1.46387
	359	2476	1030480	0.00240276	0.632	0.0138189	0.00772681	0.0019315	0.396621	0.00773643	0.205865	0.0152197	0.975598	0.0531778	1.03035	0.428881	1.10475	0.105065	Muscular dystrophies and other myopathies	Disorders of the peripheral nervous system	neurological	10	13	18	43	48	52	59	1.00034	0.952257	0.957249	1.10828	0.979344	1.24678
	359.2	2012	1030480	0.00195249	0.367956	0.0325763	0.0131585	0.00422301	0.625266	0.0161585	0.183392	0.018529	0.969284	0.0397244	1.05333	0.264135	1.15725	0.0541074	Myopathy	Disorders of the peripheral nervous system	neurological	10	14	34	44	49	52	59	0.998518	0.940355	0.961775	1.15288	0.997434	1.34209
	360	3923	1030480	0.00380696	0.711291	0.0101615	0.025383	0.00305332	0.295518	0.00544175	0.256624	0.0094618	0.952024	0.000333459	1.06474	0.230881	1.21043	0.0189629	Disorders of the globe	Degenerative disorders of the eye	sense organs	10	13	16	44	49	52	60	0.977926	0.926761	0.96072	1.1806	1.03183	1.41893
	360.2	3128	1030480	0.00303548	0.808927	0.00994097	0.0354805	0.00369806	0.284329	0.00447864	0.279312	0.00913852	0.955308	0.00314573	1.08668	0.202238	1.29323	0.0116295	Progressive myopia	Degenerative disorders of the eye	sense organs	10	13	16	44	49	52	60	0.984639	0.926254	0.956257	1.23562	1.05911	1.57854
	361	8740	1030480	0.00848148	0.47167	0.0164532	0.0127556	0.0026358	0.697447	0.00801946	0.188607	0.00931401	0.968985	0.00180515	1.09487	0.00760357	1.14049	0.0286332	Retinal detachments and defects	Degenerative disorders of the eye	sense organs	10	15	41	46	50	54	60	0.988361	0.950018	1.02441	1.17045	1.0138	1.28191
	361.1	3511	1030480	0.00340715	0.286295	0.048208	0.00539891	0.00192072	0.858292	0.024066	0.12052	0.0230548	1.00677	0.645193	1.11878	0.00668627	1.245	0.00167003	Retinal detachment with retinal defect	Degenerative disorders of the eye	sense organs	10	17	43	47	51	54	60	0.977556	1.03733	1.03167	1.21373	1.086	1.42728
	362	32274	1030480	0.0313194	0.411699	0.0109007	0.0214692	0.00167329	0.736839	0.00542287	0.211272	0.00486022	0.9627	0.000143475	1.16639	0.00111513	1.32093	0.000493714	Other retinal disorders	diabetic retinopathy and degenerative disorders of the eye	sense organs	10	15	41	46	50	53	60	0.981895	0.944469	1.06311	1.27884	1.1295	1.54496
	362.23	2488	1030480	0.00241441	0.241478	0.0693231	0.00589302	0.00258768	0.887071	0.0346156	0.0038805	0.0565763	0.980757	0.15584	1.00469	0.910971	1.01206	0.857028	Cystoid macular degeneration of retina	diabetic retinopathy and degenerative disorders of the eye	sense organs	10	18	43	47	51	54	60	1.00735	0.955343	0.920842	1.09685	0.888858	1.1522
	362.4	4021	1030480	0.00390207	0.490333	0.0248388	0.0237461	0.00319168	0.74036	0.0121717	0.283845	0.00896559	0.969772	0.0625422	1.15348	0.0590477	1.32598	0.0407669	Retinal vascular changes and abnomalities	diabetic retinopathy and degenerative disorders of the eye	sense organs	10	17	41	46	50	54	60	1.00159	0.939405	0.994603	1.33662	1.01188	1.73764
	362.6	8514	1030480	0.00826217	0.708423	0.00920438	0.0332995	0.00317588	0.419968	0.00416487	0.286665	0.00617745	0.934482	0.000307694	1.3167	0.00502335	1.67337	0.00222834	Peripheral retinal degenerations	diabetic retinopathy and degenerative disorders of the eye	sense organs	10	13	18	45	49	52	60	0.969289	0.899996	1.08655	1.59633	1.20293	2.32677
	362.7	1546	1030480	0.00150027	0.896778	0.013536	0.0120346	0.00555551	0.340148	0.00458832	0.379039	0.00905733	0.985573	0.428451	1.12478	0.0203999	1.27021	0.00369892	Hereditary retinal dystrophies	diabetic retinopathy and degenerative disorders of the eye	sense organs	10	13	17	43	48	51	60	1.02098	0.952217	1.0184	1.24276	1.08072	1.49243
	362.8	2381	1030480	0.00231057	0.127302	0.0858272	0.0144028	0.00416849	0.901127	0.0428794	0.13722	0.0239832	0.996692	0.829043	1.06097	0.205318	1.0937	0.221037	Retinal hemorrhage/ischemia	diabetic retinopathy and degenerative disorders of the eye	sense organs	10	15	41	46	50	53	59	1.02456	0.970184	0.968164	1.16274	0.9474	1.26329
	362.9	2742	1030480	0.0026609	0.22118	0.0655016	0.0175741	0.00344339	0.887992	0.0327031	0.134048	0.0233185	1.00463	0.78546	1.15719	0.0021688	1.27655	0.0037584	Retinal edema	diabetic retinopathy and degenerative disorders of the eye	sense organs	10	18	42	47	50	53	60	0.969626	1.04166	1.05401	1.27005	1.08234	1.50667
	363	5137	1030480	0.00498506	0.679625	0.0123325	0.0261092	0.00416608	0.489545	0.00523361	0.270937	0.00813211	0.974078	0.0724551	1.05147	0.561732	1.11772	0.464521	Chorioretinal inflammations, scars, and other disorders of choroid	Degenerative disorders of the eye	sense organs	10	13	20	45	49	52	60	1.00241	0.946397	0.888354	1.24343	0.828886	1.50796
	363.3	3870	1030480	0.00375553	0.403294	0.0220668	0.0297754	0.00353901	0.655343	0.0108045	0.196633	0.0118048	0.981902	0.238277	1.07835	0.222899	1.13068	0.275673	Chorioretinal scars	Degenerative disorders of the eye	sense organs	10	14	38	45	49	53	59	1.01208	0.952815	0.955334	1.21642	0.906301	1.41141
	364	16616	1030480	0.0161245	0.370447	0.00979788	0.0135802	0.00215522	0.207159	0.00828392	0.196258	0.00686842	0.983818	0.0267959	1.03733	0.187389	1.0812	0.0883287	Corneal opacity and other disorders of cornea	Degenerative disorders of the eye	sense organs	10	13	16	43	48	51	60	0.998148	0.970052	0.98252	1.0945	0.988391	1.18229
	364.1	6874	1030480	0.00667068	0.231965	0.0189287	0.0180441	0.00210477	0.24427	0.0138244	0.198132	0.00980192	0.991202	0.375106	0.993841	0.868958	1.10536	0.112157	Corneal opacity	Degenerative disorders of the eye	sense organs	10	13	16	43	47	51	60	1.01099	0.971403	1.06769	0.925395	0.97698	1.2498
	364.2	3698	1030480	0.00358862	0.508409	0.0147548	0.0194889	0.00446971	0.0912572	0.0101347	0.261923	0.0126481	1.00103	0.935726	0.987919	0.75623	1.04055	0.535723	Corneal edema	Degenerative disorders of the eye	sense organs	10	12	14	20	45	50	59	0.976875	1.02572	1.06617	0.91556	0.91661	1.18227
	364.4	5786	1030480	0.00561486	0.419291	0.0193949	0.0133423	0.00259414	0.667119	0.00955858	0.21625	0.00967463	0.98126	0.0783251	1.01739	0.618926	1.0336	0.54601	Corneal degenerations	Degenerative disorders of the eye	sense organs	10	15	38	44	48	52	59	1.00217	0.960273	0.951625	1.08687	0.927648	1.15254
	364.5	4164	1030480	0.00404084	0.7935	0.0160265	0.037793	0.00589785	0.585021	0.00612233	0.324755	0.00839993	0.95697	0.0228703	1.14366	0.0907822	1.31631	0.0423504	Corneal dystrophy	Degenerative disorders of the eye	sense organs	10	17.3	42	46	50	53	60	0.993931	0.921442	0.978847	1.33702	1.00946	1.71562
	365	48865	1030480	0.0474196	0.558775	0.00825273	0.0244647	0.00181397	0.667524	0.00402875	0.22135	0.00410812	0.95139	1.37896e-08	1.12961	0.000571725	1.23406	0.000163363	Glaucoma	Degenerative disorders of the eye	sense organs	10	15	41	46	50	53	60	0.967643	0.934643	1.05409	1.21138	1.10623	1.37652
	366.1	2974	1030480	0.00288603	0.178538	0.0456648	0.0972025	0.00664034	0.838347	0.0228974	0.368774	0.00755645	1.00068	0.975599	1.02657	0.673626	1.02433	0.7994	Nonsenile Cataract	Cataract	sense organs	10	24	44	48	51	54	59	0.937895	1.06835	0.907113	1.16273	0.853143	1.22907
	367	77423	1030480	0.0751329	0.854793	0.00645508	0.131555	0.00523912	0.133107	0.00211413	0.434049	0.00357001	1.03181	0.00694994	0.98438	0.612603	1.04728	0.350334	Disorders of refraction and accommodation; blindness and low vision	Blindness and low vision	sense organs	10	12	14	40	46	51	60	1.00866	1.05588	1.04746	0.924381	0.950858	1.15286
	367.1	50816	1030480	0.0493129	0.839435	0.0072274	0.139897	0.0054759	0.113692	0.00209424	0.380497	0.00410642	1.0356	0.00801964	0.971924	0.411922	1.05703	0.305126	Myopia	Blindness and low vision	sense organs	10	12	14	31	46	50	60	1.00926	1.06344	1.04024	0.908238	0.950767	1.1751
	367.2	22224	1030480	0.0215666	0.928568	0.00824669	0.112268	0.00501918	0.119871	0.00241024	0.467833	0.00440846	1.05295	0.00148839	0.976836	0.568576	1.00097	0.988608	Astigmatism	Blindness and low vision	sense organs	10	12	15	41	47	51	60	1.01998	1.08709	1.05845	0.901816	0.86841	1.15383
	367.8	16597	1030480	0.0161061	0.696045	0.00918192	0.104694	0.00537579	0.317439	0.00339511	0.371312	0.00482593	1.03933	0.00739366	0.97074	0.479191	0.970778	0.68786	Hypermetropia	Blindness and low vision	sense organs	10	12	17	43	48	52	60	1.01032	1.0685	1.05343	0.895022	1.12098	0.841084
	367.9	5033	1030480	0.00488413	0.316023	0.0189484	0.00734637	0.00169245	0.166341	0.0147768	0.106029	0.0199044	1.00883	0.392536	1.0396	0.139464	1.04738	0.295991	Blindness and low vision	Blindness and low vision	sense organs	10	12	15	41	47	51	59	0.988468	1.02996	0.987345	1.09546	0.960588	1.14119
	368	46802	1030480	0.0454177	0.365698	0.00637572	0.0111399	0.00124127	0.16617	0.00562781	0.16658	0.00513037	1.00384	0.518532	1.0962	1.68108e-06	1.1563	3.73088e-06	Visual disturbances	Visual disturbances/defects	sense organs	10	12	15	40	47	51	60	0.991892	1.01626	1.05564	1.1379	1.08713	1.22923
	368.1	3128	1030480	0.00303548	0.414591	0.0187965	0.0101335	0.00301972	0.162692	0.0112333	0.158613	0.0294897	1.02522	0.0368563	1.04573	0.23002	1.15674	0.0145208	Amblyopia	Visual disturbances/defects	sense organs	10	10	12	16	45	50	59	1.0015	1.04905	0.971941	1.1257	1.02933	1.3005
	368.2	5144	1030480	0.00499185	0.227192	0.0239941	0.00298044	0.00108252	0.209162	0.0202754	0.099081	0.0192073	1.00337	0.709073	1.01321	0.559944	0.995256	0.891717	Diplopia and disorders of binocular vision	Visual disturbances/defects	sense organs	10	12	16	43	48	52	60	0.987344	1.0189	0.969943	1.05797	1.06967	0.925546
	368.3	1219	1030480	0.00118294	0.582936	0.0170361	0.0384544	0.0045324	0.158911	0.0101504	0.347299	0.0105329	1.06694	0.00278254	0.956119	0.458901	0.906307	0.319766	Anisometropia	Visual disturbances/defects	sense organs	10	11	13	40	48	52	59	1.02261	1.11332	1.07692	0.848659	1.10059	0.745818
	368.4	5661	1030480	0.00549356	0.354704	0.0172073	0.00984362	0.00208353	0.360807	0.0135291	0.211057	0.0096959	0.99003	0.341591	1.02153	0.496914	1.06563	0.228754	Visual field defects	Visual disturbances/defects	sense organs	10	13	18	44	49	52	59	1.01074	0.969688	0.959797	1.08823	0.960577	1.18299
	368.9	14487	1030480	0.0140585	0.529335	0.0080255	0.0199173	0.00178991	0.177073	0.00603009	0.254927	0.00631612	0.999371	0.951279	1.14816	0.000169559	1.25247	0.000459901	Subjective visual disturbances	Visual disturbances/defects	sense organs	10	12	15	41	47	51	60	1.03139	0.967625	1.0683	1.23364	1.10406	1.41976
	369	140907	1030480	0.136739	0.211159	0.00447087	0.005436	0.000632957	0.0387098	0.0041515	0.108274	0.00461699	0.995833	0.244539	1.03295	0.0175143	1.08233	0.000285973	Infection of the eye	infection/inflammation of eye	sense organs	10	11	14	18	44	49	60	1.00275	0.989293	1.0057	1.06104	1.0369	1.12907
	369.2	10959	1030480	0.0106348	0.250664	0.0141729	0.0109804	0.00188145	0.0529732	0.0138166	0.131962	0.0124569	0.983388	0.0239594	0.992105	0.706301	0.971805	0.41395	Eye infection, viral	infection/inflammation of eye	sense organs	10	12	14	38	46	50	59	0.997745	0.968473	1.03427	0.951454	1.04054	0.907974
	369.5	131743	1030480	0.127846	0.216446	0.00457552	0.0057409	0.000661272	0.0368651	0.00420298	0.11388	0.00480657	0.996636	0.371692	1.03524	0.0160811	1.08918	0.000217394	Conjunctivitis, infectious	infection/inflammation of eye	sense organs	10	11	13	17	44	49	60	1.0036	0.990445	1.00641	1.06441	1.04089	1.13933
	370	39682	1030480	0.0385083	0.363236	0.00662735	0.0176229	0.00145609	0.11087	0.00552019	0.187283	0.0058792	0.987217	0.0494161	1.02789	0.226754	1.10109	0.00689234	Keratitis	infection/inflammation of eye	sense organs	10	12	15	35	46	50	59	0.999966	0.974202	0.982961	1.0751	1.02678	1.18059
	370.1	8657	1030480	0.00840094	0.261112	0.0159911	0.0070679	0.0015759	0.0938635	0.0119184	0.156613	0.016686	1.0069	0.346315	1.03546	0.0659776	1.09774	0.00280926	Corneal ulcer	infection/inflammation of eye	sense organs	10	12	14	18	44	49	59	0.992496	1.02172	0.997728	1.07366	1.03268	1.16745
	370.2	16093	1030480	0.015617	0.407417	0.00897619	0.0180615	0.00186893	0.121337	0.00673406	0.178501	0.0093424	0.997184	0.746618	1.06655	0.017387	1.16175	0.000715603	Superficial keratitis	infection/inflammation of eye	sense organs	10	12	14	19	45	50	59	1.01537	0.978966	1.01147	1.12558	1.0652	1.26759
	370.3	12294	1030480	0.0119304	0.531067	0.00859006	0.0408257	0.00293993	0.17534	0.00675952	0.29643	0.00539711	0.96891	0.0124907	1.00128	0.973253	1.09032	0.134287	Keratoconjunctivitis	infection/inflammation of eye	sense organs	10	13	16	43	47	51	59	0.993243	0.945349	0.944707	1.06065	0.973812	1.22005
	370.31	7523	1030480	0.00730048	0.730887	0.01023	0.0764441	0.00436486	0.454811	0.00385296	0.342962	0.00538776	0.946085	0.0106919	1.03383	0.585823	1.22819	0.020548	Keratoconjunctivitis sicca	infection/inflammation of eye	sense organs	10	14	38	44	48	52	59	0.987199	0.906521	0.916783	1.1662	1.03216	1.461
	371	114799	1030480	0.111403	0.313217	0.00464674	0.0165923	0.00110655	0.0922717	0.00437498	0.139983	0.00401521	0.983372	0.00131803	1.07963	0.00220802	1.16872	8.69007e-05	Inflammation of the eye	infection/inflammation of eye	sense organs	10	12	14	39	46	50	60	0.99334	0.972768	1.02806	1.13456	1.0813	1.26381
	371.1	8186	1030480	0.00794387	0.268354	0.0164919	0.00248394	0.000976043	0.0914844	0.0180997	0.1254	0.0134457	0.988656	0.0649778	1.02626	0.209357	1.02468	0.448009	Uveitis, noninfectious or NOS	infection/inflammation of eye	sense organs	10	13	16	42	47	51	60	1.00069	0.977449	0.985727	1.06792	0.961662	1.09251
	371.21	44473	1030480	0.0431576	0.477431	0.00580884	0.0308003	0.00208957	0.108012	0.00431401	0.215481	0.00551666	0.992761	0.400244	1.13464	8.86555e-05	1.23856	5.05315e-05	Allergic conjunctivitis	infection/inflammation of eye	sense organs	10	11	14	19	45	49	60	1.00938	0.976888	1.06536	1.20919	1.11704	1.37428
	371.3	65401	1030480	0.0634665	0.258701	0.00595719	0.0112688	0.00111264	0.100609	0.00608719	0.132489	0.00480088	0.977899	1.45436e-05	1.05998	0.0271494	1.15785	0.000410054	Inflammation of eyelids	infection/inflammation of eye	sense organs	10	12	15	41	47	51	60	0.987884	0.968215	1.00662	1.11622	1.06751	1.25616
	371.33	2382	1030480	0.00231154	0.317097	0.0259139	0.0212856	0.00349432	0.0371212	0.0367612	0.144473	0.0213777	0.983317	0.46054	1.00666	0.885867	1.09404	0.228451	Noninfectious dermatoses of eyelid	infection/inflammation of eye	sense organs	10	13	16	43	47	50.9	59	1.02885	0.939195	0.915406	1.10776	0.945328	1.26605
	372	26732	1030480	0.0259413	0.244543	0.011707	0.0145278	0.00147866	0.640004	0.00639826	0.157978	0.00574061	0.973162	9.9739e-05	0.98569	0.560012	1.02001	0.63112	Disorders of conjunctiva	infection/inflammation of eye	sense organs	10	14	36	44	48	52	60	0.986507	0.959678	1.03387	0.940343	0.940821	1.10584
	374	18806	1030480	0.0182497	0.246041	0.0142391	0.0136303	0.00190809	0.672337	0.00746238	0.157454	0.0068042	0.996835	0.670763	1.02703	0.230962	1.06919	0.0699164	Other disorders of eyelids	infection/inflammation of eye	sense organs	10	14	38	45	49	52	60	1.01092	0.983274	0.98319	1.07276	0.994588	1.14898
	374.1	3019	1030480	0.0029297	0.355877	0.0263431	0.0111825	0.00335141	0.578441	0.0135383	0.134845	0.0197077	0.965378	0.00532807	1.0109	0.799616	1.11523	0.149234	Ectropion or entropion	infection/inflammation of eye	sense organs	10	13	34	45	49	53	60	0.989489	0.941117	0.928955	1.10029	0.96176	1.29266
	374.3	5829	1030480	0.00565659	0.288209	0.0270729	0.0118771	0.00220199	0.753957	0.0135013	0.228332	0.00920495	1.00145	0.888238	1.0277	0.384908	1.0753	0.18406	Ptosis of eyelid	infection/inflammation of eye	sense organs	10	14	40	46	50	53	60	0.987173	1.01502	0.965906	1.09409	0.966212	1.19604
	375	3959	1030480	0.0038419	0.446828	0.0211699	0.0107869	0.00345493	0.636755	0.0103359	0.142139	0.016709	0.959135	0.000402688	1.06979	0.0616502	1.13936	0.0293097	Disorders of lacrimal system	other eye disorders	sense organs	10	14	37	45	48	52	60	0.9815	0.937016	0.996691	1.1487	1.01319	1.28043
	375.1	44024	1030480	0.0427218	0.546406	0.00686506	0.0351902	0.00222325	0.49758	0.00359901	0.234013	0.00391454	0.971243	0.001011	1.07695	0.0477244	1.17672	0.00741432	Dry eyes	other eye disorders	sense organs	10	14	35	44	48	52	60	0.988185	0.954113	1.00075	1.15906	1.04466	1.32611
	375.2	2534	1030480	0.00245905	0.495671	0.0253299	0.0137581	0.00419022	0.67618	0.0121891	0.126905	0.0237923	0.973689	0.0632904	1.03836	0.408945	1.13107	0.121536	Epiphora	other eye disorders	sense organs	10	14	39	45	49	52	60	1.00146	0.947292	0.950052	1.13409	0.967617	1.32197
	377	11483	1030480	0.0111434	0.549761	0.0085531	0.0189333	0.00182343	0.213248	0.0064846	0.26643	0.00624615	0.987046	0.251035	1.09764	0.0483349	1.18854	0.0327431	Disorders of optic nerve and visual pathways	other eye disorders	sense organs	10	12	15.5	42	47	51	60	1.0093	0.965193	1.0007	1.20476	1.01435	1.39372
	377.1	5431	1030480	0.00527036	0.802528	0.0100701	0.0384047	0.00395217	0.399834	0.0039329	0.364068	0.00584574	0.992076	0.673296	1.09119	0.166479	1.24495	0.0331222	Optic atrophy	other eye disorders	sense organs	10	13	19	44	49	52	60	1.0297	0.955678	0.964504	1.23409	1.01773	1.52302
	377.3	3133	1030480	0.00304033	0.404259	0.0197431	0.0118568	0.0022747	0.33338	0.0124003	0.176794	0.0157086	0.976744	0.0646242	1.07118	0.204241	1.14461	0.164205	Optic neuritis/neuropathy	other eye disorders	sense organs	10	13	17	42	47	51	59	1.00141	0.953184	0.96344	1.19057	0.946217	1.38554
	378	16593	1030480	0.0161022	0.42445	0.008665	0.0232981	0.00171222	0.211994	0.00508123	0.32043	0.009782	0.989641	0.302446	1.11189	0.0248249	1.29489	0.000188535	Strabismus and other disorders of binocular eye movements	other eye disorders	sense organs	10	11	12	15	42	49	60	1.00908	0.971285	1.01355	1.22001	1.13065	1.48324
	378.1	12012	1030480	0.0116567	0.462608	0.00955373	0.0267693	0.00198297	0.215972	0.00532553	0.467086	0.00829235	0.9944	0.625227	1.12769	0.0202591	1.30262	0.000477478	Strabismus (not specified as paralytic)	other eye disorders	sense organs	10	10	12	15	41	48	60	1.01828	0.9703	1.0189	1.24878	1.12319	1.51159
	378.2	1654	1030480	0.00160508	0.517325	0.0196121	0.0092111	0.00364015	0.104805	0.0127005	0.276326	0.0201216	0.979326	0.186185	0.991663	0.854544	1.01429	0.852413	Nystagmus and other irregular eye movements	other eye disorders	sense organs	10	11	13	17	44	49	58	1.01028	0.948686	1.08125	0.910119	0.876207	1.17346
	378.5	1243	1030480	0.00120623	0.545136	0.0213901	0.0100183	0.00481942	0.197898	0.0133062	0.199187	0.0245361	0.982132	0.280325	0.923686	0.213071	1.01258	0.910722	Paralytic strabismus	other eye disorders	sense organs	10	12	15	42	48	52	60	1.0149	0.950167	1.0464	0.815917	0.807701	1.27048
	379.1	4860	1030480	0.00471625	0.399645	0.0165587	0.0101586	0.00230195	0.321467	0.0131417	0.152837	0.0138736	1.01223	0.253298	1.03303	0.258505	1.05774	0.227615	Scleritis and episcleritis	other eye disorders	sense organs	10	13	18	43	47	51	59	0.991512	1.03291	0.976375	1.09291	0.965332	1.15956
	379.2	38124	1030480	0.0369964	0.493207	0.00930324	0.0281622	0.0017989	0.695291	0.00459248	0.243397	0.00420016	0.965895	0.000131331	1.14488	0.00245957	1.35618	1.99467e-05	Disorders of vitreous body	other eye disorders	sense organs	10	16	42	47	51	54	60	0.983277	0.949027	1.04893	1.24987	1.17895	1.55964
	379.4	2023	1030480	0.00196316	0.27182	0.0315223	0.00631285	0.00231557	0.000436017		0.000570518	0.00707627	0.996921	0.822111	0.96223	0.302807	0.968716	0.596064	Anomalies of pupillary function	other eye disorders	sense organs	10	12	14	20	45	50	59	1.02344	0.971242	1.0356	0.893635	1.08864	0.862509
	379.5	2645	1030480	0.00256677	0.385208	0.0223013	0.00418912	0.00231455	0.0816943	0.0220948	0.128868	0.0259454	0.982951	0.141657	0.989274	0.772049	1.01619	0.792479	Disorders of iris and ciliary body	other eye disorders	sense organs	10	12	15	42	48	51	60	1.00576	0.960758	1.06583	0.917706	0.90294	1.14322
	379.9	29010	1030480	0.0281519	0.282491	0.00822001	0.0165215	0.0017805	0.0529234	0.00810724	0.135802	0.0073499	0.972835	3.50009e-06	1.01745	0.340404	1.01178	0.681652	Pain, swelling or discharge of eye	other eye disorders	sense organs	10	12	14	38	46	50	60	0.984317	0.961813	0.982388	1.05283	0.955872	1.07142
	380	3981	1030480	0.00386325	0.280907	0.0227326	0.0123306	0.00191898	0.128065	0.0178009	0.103505	0.0239213	0.99429	0.606603	0.989238	0.745918	0.97035	0.570898	Disorders of external ear	disorders of external ear	sense organs	10	12	15	41	47	51	60	1.01706	0.971465	1.05746	0.924975	1.07779	0.872994
	380.1	69738	1030480	0.0676753	0.149563	0.00626565	0.0073608	0.000862976	0.0679455	0.00541897	0.0700445	0.00757384	1.02384	1.51286e-13	1.00467	0.667987	1.04189	0.0187085	Otitis externa	disorders of external ear	sense organs	10	11	13	16	44	49	60	1.01758	1.03046	0.982353	1.02817	1.00687	1.07835
	380.4	77249	1030480	0.0749641	0.274371	0.00551631	0.00353968	0.000463214	0.0638452	0.00561478	0.102839	0.00507795	0.994681	0.0859508	1.0061	0.600677	1.0349	0.0814333	Impacted cerumen	disorders of external ear	sense organs	10	12	14	40	47	51	60	1.00071	0.989323	0.983697	1.02881	0.995719	1.07583
	381	200776	1030480	0.194837	0.255509	0.00391499	0.0150148	0.00104766	0.0553952	0.00341939	0.128487	0.00406221	1.03046	4.12048e-20	1.01375	0.437194	1.0584	0.055553	Otitis media and Eustachian tube disorders	otitis media and related conditions	sense organs	10	11	13	17	44	48	60	1.03	1.03	0.979067	1.05018	0.998652	1.12088
	381.1	167829	1030480	0.162865	0.260009	0.00411558	0.0189699	0.00128903	0.052229	0.0034103	0.154676	0.00470419	1.03514	1.17761e-23	1.01958	0.295545	1.06934	0.0288899	Otitis media	otitis media and related conditions	sense organs	10	11	13	16	42	48	60	1.035	1.035	0.982813	1.05859	1.00689	1.13494
	381.11	134596	1030480	0.130615	0.252773	0.00446328	0.0184744	0.0013142	0.054834	0.00358968	0.176508	0.00548936	1.0369	2.93119e-26	1.0154	0.326817	1.05661	0.0293661	Suppurative and unspecified otitis media	otitis media and related conditions	sense organs	10	11	12	15	41	47	60	1.037	1.037	0.985227	1.04567	1.00557	1.11106
	381.2	54930	1030480	0.0533053	0.248696	0.00640094	0.0156482	0.00126976	0.0743829	0.00720352	0.124325	0.00508024	1.01453	0.0138081	0.969984	0.221099	0.986788	0.758643	Eustachian tube disorders	otitis media and related conditions	sense organs	10	12	15	41	46	50	60	1.00304	1.0271	1.01849	0.92382	1.07306	0.907846
	381.3	2131	1030480	0.00206797	0.200796	0.0405178	0.0107876	0.00457395	0.000168132	0.00602568	0.138469	0.0253948	1.02407	0.0718946	1.12133	0.000497083	1.16894	0.00259904	Mastoiditis & related conditions	otitis media and related conditions	sense organs	10	12	16	41	47	51	59	0.997891	1.05079	1.0512	1.19543	1.05604	1.29405
	381.9	2469	1030480	0.00239597	0.304022	0.0266267	0.0239141	0.00527208	0.00551352	0.0267535	0.14619	0.0269497	1.03467	0.0121896	0.995953	0.916549	1.01057	0.867742	Otorrhea	otitis media and related conditions	sense organs	10	11	13	19	45	50	59	1.00753	1.06322	1.07398	0.923682	0.888631	1.15022
	382	63308	1030480	0.0614354	0.214476	0.00619433	0.0106568	0.00100239	0.0546708	0.00580667	0.111785	0.00604589	1.005	0.290029	0.983202	0.494743	0.999614	0.99282	Otalgia	otitis media and related conditions	sense organs	10	11	13	19	45	49	60	0.995758	1.01433	1.03262	0.935762	1	1
	384	7936	1030480	0.00770127	0.155879	0.0213369	0.0064821	0.00152887	0.0641137	0.0164123	0.111885	0.0249082	1.02463	0.00130781	0.933033	0.000208876	0.905723	0.0013453	Other disorders of tympanic membrane	otitis media and related conditions	sense organs	10	11	13	16	43	49	60	1.00968	1.04055	0.967837	0.899417	0.962376	0.852927
	384.1	1156	1030480	0.00112181	0.134322	0.0808506	0.0138736	0.00385872	0.150304	0.0460456	0.349339	0.0167021	0.998867	0.947472	1.05199	0.366049	1.07044	0.433048	Myringitis	otitis media and related conditions	sense organs	10	11	13	16	43	49	60	1.02891	0.969961	0.942503	1.17422	0.903508	1.26717
	384.4	6458	1030480	0.00626698	0.156632	0.0243915	0.00595283	0.00146034	0.0799149	0.017715	0.112831	0.0292919	1.02602	0.00171881	0.914917	4.40765e-06	0.892485	0.000806944	Perforation of tympanic membrane	otitis media and related conditions	sense organs	10	11	13	16	43	48	60	1.00967	1.0426	0.950366	0.88095	0.953677	0.834312
	385	3044	1030480	0.00295396	0.229063	0.02926	0.0223786	0.00376055	0.155178	0.0189161	0.150142	0.0230192	1.02496	0.0450775	1.04895	0.159758	1.09892	0.101353	Other disorders of middle ear and mastoid	otitis media and related conditions	sense organs	10	11	14	33	46	50	59	1.00054	1.05006	0.981285	1.12139	0.981753	1.23025
	385.3	1555	1030480	0.00150901	0.215202	0.0504703	0.00565382	0.00281284	0.118682	0.034897	0.109898	0.0464976	1.0316	0.0468111	1.06099	0.146049	1.0913	0.200359	Cholesteatoma	otitis media and related conditions	sense organs	10	11	14	37	46	50	59	1.00045	1.06455	0.979596	1.14917	0.954942	1.24644
	385.5	1144	1030480	0.00111016	0.295277	0.0278165	0.0913415	0.00650234	0.208786	0.0150695	0.247098	0.0156445	1.02801	0.2263	1.04449	0.479416	1.14162	0.20664	Tympanosclerosis and middle ear disease related to otitis media	otitis media and related conditions	sense organs	10	11	13	18	45	49	58	0.983056	1.075	0.92667	1.17619	0.929174	1.40357
	386	31319	1030480	0.0303926	0.174232	0.0149235	0.00508087	0.00102522	0.831471	0.0075198	0.0739347	0.00726195	0.983038	0.00832079	1.03883	0.112938	1.05974	0.179579	Vertiginous syndromes and other disorders of vestibular system	conditions associated with dizziness or vertigo	sense organs	10	15	39	44	48	51	60	0.995599	0.970561	0.990986	1.08934	0.973448	1.15425
	386.1	431	139300	0.00309404	0.316943	0.126165	0.00883835	0.0111297	0.83965	0.0621889	0.096217	0.075882	1.05373	0.130198	1.17108	0.074079	1.3904	0.0199364	Meniere's disease	conditions associated with dizziness or vertigo	sense organs	16	20	44	48	51	54	59	0.984632	1.12825	0.984741	1.39249	1.05347	1.83404
	386.2	18944	855004	0.0221566	0.182316	0.0203771	0.00825521	0.00123556	0.862441	0.0102108	0.066341	0.00995712	0.973086	0.00176159	1.03261	0.287826	1.04747	0.38394	Peripheral or central vertigo	conditions associated with dizziness or vertigo	sense organs	11	16	40	45	49	52	60	0.989831	0.956455	0.97295	1.09676	0.944145	1.16106
	386.21	3020	1030480	0.00293067	0.355268	0.0279706	0.0436943	0.00406533	0.70627	0.0137556	0.246992	0.0100109	0.913721	9.73417e-05	1.17669	0.23433	1.38261	0.179626	Central origin vertigo	conditions associated with dizziness or vertigo	sense organs	10	14	38	44	48	51	60	0.956284	0.873586	0.899947	1.53934	0.860921	2.22168
	386.3	8366	1030480	0.00811855	0.244977	0.0224696	0.017054	0.00282181	0.718027	0.0112763	0.153062	0.0103381	0.993179	0.458146	1.04989	0.0512072	1.06591	0.124527	Labyrinthitis	conditions associated with dizziness or vertigo	sense organs	10	14	36	43	48	51	60	1.01159	0.974748	0.999746	1.10278	0.982415	1.1567
	386.9	123213	1030480	0.119569	0.174348	0.00475885	0.00602585	0.000611773	0.0666476	0.00643417	0.0806626	0.00363153	1.00458	0.235895	1.03089	0.020764	1.05831	0.0143296	Dizziness and giddiness (Light-headedness and vertigo)	conditions associated with dizziness or vertigo	sense organs	10	12	16	42	47	51	60	0.996744	1.01332	1.00465	1.05804	1.01133	1.10682
	388	3613	1030480	0.00350613	0.275995	0.0219247	0.0198196	0.00299922	3.88039e-05	0.00165984	0.0954578	0.0244222	0.993727	0.646822	0.903358	0.00485231	0.809635	0.000325224	Other disorders of ear	Hearing loss and related disorders	sense organs	10	12	15	41	47	51	60	1.01994	0.968724	0.969439	0.841114	0.908626	0.72208
	389.1	42773	1030480	0.0415078	0.236078	0.0122264	0.011272	0.00124432	0.830874	0.00615687	0.110533	0.0055584	0.983851	0.0459942	1.10856	0.041742	1.20056	0.0513494	Sensorineural hearing loss	Hearing loss and related disorders	sense organs	10	15	41	46	50	53	60	0.999714	0.968533	1.0039	1.22511	0.998967	1.44389
	389.2	13536	1030480	0.0131356	0.309538	0.0113171	0.0141412	0.00151145	0.121872	0.0096651	0.144286	0.0100682	0.989466	0.240444	1.12011	0.00123141	1.28588	2.71432e-05	Conductive hearing loss	Hearing loss and related disorders	sense organs	10	12	14	40	47	51	60	1.00742	0.97092	1.04561	1.19968	1.14346	1.44631
	389.3	1587	1030480	0.00154006	0.492301	0.0263482	0.0592638	0.00711959	0.638265	0.0118065	0.268251	0.0119118	0.928583	0.00185366	1.14628	0.107054	1.37453	0.0259757	Degenerative and vascular disorders of ear	Hearing loss and related disorders	sense organs	10	14	40	45	49.5	53	59	0.973086	0.886911	0.970994	1.35255	1.03882	1.81997
	389.4	26568	1030480	0.0257822	0.178404	0.0160807	0.00781373	0.00100105	0.828252	0.00809095	0.0625397	0.00822328	1.00142	0.831202	1.02308	0.241272	1.0595	0.0829406	Tinnitus	Hearing loss and related disorders	sense organs	10	15	40	45	49	52	60	0.991854	1.01023	0.984844	1.06263	0.992439	1.13216
	389.5	7889	1030480	0.00765566	0.346703	0.0126286	0.0405877	0.00304343	0.120349	0.0109552	0.152196	0.0109075	1.01106	0.484748	1.00708	0.871915	1.09382	0.20517	Disorders of acoustic nerve	Hearing loss and related disorders	sense organs	10	12	15	41	47	51	59	0.980427	1.04253	0.925075	1.09618	0.952096	1.25705
	394	12989	1030480	0.0126048	0.26003	0.0175036	0.0475253	0.00337056	0.754624	0.00879676	0.2433	0.00593263	0.955402	0.0159228	1.16637	0.0355837	1.31118	0.0263261	Rheumatic disease of the heart valves	heart valve disorders	circulatory system	10	15	39	45	49	52	60	0.99142	0.919918	1.01039	1.34557	1.03242	1.66475
	394.1	3212	1030480	0.00311699	0.430017	0.0270925	0.0595345	0.00513639	0.733648	0.0130699	0.377453	0.00694944	0.882314	0.00012687	1.2526	0.0474725	1.54372	0.020541	Mitral valve stenosis and aortic valve stenosis	heart valve disorders	circulatory system	10	17	42	46	50	53	60	0.940499	0.827139	1.00249	1.56611	1.06924	2.22957
	394.2	2856	1030480	0.00277152	0.479143	0.024377	0.060061	0.00506589	0.69667	0.0115913	0.409809	0.00651483	0.866125	1.48263e-06	1.09681	0.574287	1.2478	0.431402	Mitral valve disease	heart valve disorders	circulatory system	10	17	41	45	49	53	59	0.918242	0.81673	0.794382	1.5149	0.719028	2.16612
	394.7	7219	1030480	0.00700547	0.228234	0.020854	0.0713989	0.00475754	0.70486	0.0105009	0.199824	0.00782871	1.03268	0.0597041	1.12243	0.0229989	1.19309	0.0155024	Disease of tricuspid valve	heart valve disorders	circulatory system	10	14	38	44	48	52	59	0.998674	1.06851	1.016	1.23906	1.03415	1.37626
	395.2	10584	1030480	0.0102709	0.329412	0.0218409	0.019829	0.002343	0.810433	0.010867	0.141249	0.010325	0.979849	0.0384041	1.05688	0.250414	1.18949	0.0323637	Nonrheumatic aortic valve disorders	heart valve disorders	circulatory system	10	16	42	47	50	54	60	0.998921	0.961437	0.961736	1.1617	1.01463	1.39334
	395.3	12227	1030480	0.0118653	0.21611	0.0165201	0.086881	0.00444403	0.72423	0.00851798	0.217899	0.00594397	0.972834	0.155376	1.01313	0.896922	1.12126	0.495041	Nonrheumatic tricuspid valve disorders	heart valve disorders	circulatory system	10	15	39	45	49	52	60	1.01041	0.936979	0.833067	1.2318	0.807469	1.55627
	395.4	3149	1030480	0.00305586	0.302609	0.0223005	0.0356617	0.00459178	0.138398	0.017455	0.284999	0.00961063	1.03737	0.0227241	1.06956	0.279398	1.0549	0.584225	Nonrheumatic pulmonary valve disorders	heart valve disorders	circulatory system	10	12	15	42	48	52	59	1.00509	1.06992	0.946641	1.20943	0.871004	1.27786
	395.6	1855	1030480	0.00180013	0.42752	0.0458599	0.00650328	0.00309767	0.791505	0.0227734	0.225833	0.0177385	1.01797	0.316428	0.925	0.153129	0.95808	0.631405	Heart valve replaced	heart valve disorders	circulatory system	10	18	42	47	51	54	59	0.983113	1.05412	1.02939	0.831196	1.14131	0.804131
	401	36817	139300	0.2643	0.151383	0.0125015	0.0246819	0.00320708	0.701493	0.00717121	0.118495	0.00550273	1.0092	0.062602	1.05618	0.00170484	1.10904	0.00289566	Hypertension	HYPERTENSIVE DISEASE	circulatory system	16	38	45	48	52	55	60	0.999529	1.01856	1.02067	1.09256	1.036	1.18714
	401.1	36337	139300	0.260854	0.146788	0.0127744	0.0243313	0.00324123	0.718687	0.00723667	0.119932	0.00555852	1.01084	0.0264054	1.05379	0.00162454	1.10433	0.00283743	Essential hypertension	HYPERTENSIVE DISEASE	circulatory system	16	39	45	48	52	55	60	1.00128	1.02081	1.02009	1.08904	1.03455	1.17811
	415	9639	1030480	0.00935389	0.170867	0.0335076	0.0152574	0.00267001	0.899926	0.0167569	0.151615	0.0106968	0.992913	0.465966	1.0268	0.314547	1.0373	0.391472	Pulmonary heart disease	DISEASES OF PULMONARY CIRCULATION	circulatory system	10	17	40	45	49	53	60	1.01193	0.974422	0.974991	1.08178	0.954391	1.12676
	415.1	1429	241888	0.00590769	0.358733	0.058503	0.00562387	0.00853204	0.801735	0.0287998	0.205699	0.0229514	1.01692	0.390983	0.935962	0.210602	0.94627	0.54707	Acute pulmonary heart disease	DISEASES OF PULMONARY CIRCULATION	circulatory system	15	18	43	47	51	54	60	0.978574	1.05694	1.03821	0.843853	1.13331	0.789646
	415.11	1405	241888	0.00580847	0.361013	0.0571582	0.00853557	0.00522787	0.796756	0.0283113	0.198771	0.0230869	1.0139	0.480349	0.92686	0.16117	0.93295	0.463024	Pulmonary embolism and infarction, acute	DISEASES OF PULMONARY CIRCULATION	circulatory system	15	18	43	47	51	54	60	0.975625	1.05388	1.03065	0.833775	1.12283	0.775263
	415.2	4481	1030480	0.00434846	0.0877931	0.0635667	0.0365288	0.00527507	0.94134	0.0318865	0.170798	0.0137542	0.970163	0.0280853	1.04521	0.274706	1.05753	0.373814	Chronic pulmonary heart disease	DISEASES OF PULMONARY CIRCULATION	circulatory system	10	19	41	46	50	53	60	0.996733	0.943984	0.965592	1.13094	0.934336	1.19803
	416	17983	1030480	0.0174511	0.0963845	0.0250551	0.0476231	0.00356302	0.92819	0.0127918	0.139883	0.00754566	1.03105	0.000883129	1.04075	0.238341	1.05226	0.305641	Cardiomegaly	DISEASES OF PULMONARY CIRCULATION	circulatory system	10	20	42	46	50	53	60	1.01261	1.04972	0.97379	1.11285	0.954691	1.15923
	418	252189	1030480	0.24473	0.182232	0.00354782	0.0133017	0.000945732	0.0547964	0.0047913	0.106428	0.00260503	1.01043	0.00228289	1.05346	5.70253e-07	1.10568	9.72901e-08	Nonspecific chest pain	Nonspecific chest pain	circulatory system	10	13	17	42	47	51	60	1.00356	1.01648	1.0319	1.07453	1.06579	1.14773
	418.1	35850	1030480	0.0347896	0.178219	0.0123627	0.0653632	0.00349082	0.799571	0.00659007	0.180168	0.00464311	1.0056	0.598919	1.11355	0.000652499	1.25689	6.15299e-05	Precordial pain	Nonspecific chest pain	circulatory system	10	15	39	44	48	52	60	0.983817	1.02868	1.04696	1.18534	1.12395	1.4058
	420	6484	1030480	0.00629221	0.179299	0.0269176	0.00752116	0.00165354	0.599853	0.0149118	0.14002	0.0125535	0.981056	0.0561482	1.06841	0.0653252	1.11179	0.0935098	Carditis	Other peri-; endo-; and myocarditis	circulatory system	10	14	34	44	49	52	59	1.0005	0.961881	0.995841	1.14539	0.982263	1.25887
	420.2	4063	1030480	0.00394282	0.206762	0.0296733	0.00422488	0.00163712	0.32001	0.0274094	0.1044	0.0202978	0.975615	0.0127283	1.02569	0.471157	1.0297	0.615005	Pericarditis	Other peri-; endo-; and myocarditis	circulatory system	10	14	19	44	48	52	59	0.994826	0.95753	0.956838	1.10016	0.917934	1.15575
	420.21	1469	1030480	0.00142555	0.340335	0.0336133	0.00935421	0.0034185	0.0657706	0.0363296	0.187734	0.0234793	0.948144	0.00535892	1.00658	0.916428	0.987059	0.898464	Acute pericarditis	Other peri-; endo-; and myocarditis	circulatory system	10	13	16	42	47	51	58	0.984311	0.913029	0.884574	1.14637	1.20561	0.808031
	420.3	2098	1030480	0.00203594	0.103401	0.086183	0.019954	0.00423343	0.866697	0.0430947	0.264535	0.0119749	0.991261	0.640991	1.11959	0.0412861	1.21854	0.0366839	Endocarditis	Other peri-; endo-; and myocarditis	circulatory system	10	15	38	45	49	53	59	1.02938	0.954048	1.00448	1.2488	1.01232	1.46788
	425	8311	1030480	0.00806517	0.617211	0.0147329	0.0166048	0.00227069	0.680845	0.00713587	0.173147	0.0105644	0.990064	0.427595	1.08595	0.0264197	1.21849	0.0110549	Cardiomyopathy	Other peri-; endo-; and myocarditis	circulatory system	10	16	41	46	50	53	59	1.01491	0.9657	1.00972	1.16804	1.04604	1.41824
	425.1	7556	1030480	0.00733251	0.636169	0.0147983	0.0180448	0.00243626	0.672619	0.00712702	0.179799	0.0107378	0.991788	0.525824	1.07656	0.0564169	1.21769	0.0191256	Primary/intrinsic cardiomyopathies	Other peri-; endo-; and myocarditis	circulatory system	10	16	41	46	50	54	59	1.01694	0.967676	0.997979	1.16228	1.03281	1.4364
	425.2	1581	1030480	0.00153424	0.535495	0.0324659	0.0222875	0.00605095	0.706156	0.0153274	0.272451	0.014023	0.996692	0.888793	1.06246	0.332065	1.10656	0.314836	Secondary/extrinsic cardiomyopathies	Other peri-; endo-; and myocarditis	circulatory system	10	16	41	46	50	53	59	1.03997	0.95581	0.940466	1.19924	0.907887	1.34978
	426	73557	1030480	0.0713813	0.0912831	0.00940012	0.0331497	0.00197945	0.811311	0.00506638	0.114697	0.00393417	0.991948	0.34605	1.04443	0.158752	1.14634	0.00753099	Cardiac conduction disorders	cardiac conduction disorders	circulatory system	10	15	40	45	49	53	60	1.00871	0.975566	0.98328	1.10847	1.037	1.26646
	426.2	3995	1030480	0.00387683	0.279534	0.0384462	0.00785038	0.00260962	0.809879	0.0191461	0.072465	0.0262433	1.01424	0.325653	1.05082	0.172647	1.09261	0.137887	Atrioventricular [AV] block	cardiac conduction disorders	circulatory system	10	14	41	46	50	54	60	0.986255	1.04253	0.978431	1.12895	0.971826	1.22928
	426.21	2468	1030480	0.002395	0.267812	0.055489	0.0127373	0.00396554	0.840033	0.02761	0.108136	0.0288334	1.02244	0.219194	1.06802	0.141173	1.10571	0.150331	First degree AV block	cardiac conduction disorders	circulatory system	10	15	42	47	50	54	59	0.987146	1.05808	0.978432	1.16577	0.964231	1.26861
	426.3	8925	1030480	0.00866101	0.204512	0.0301697	0.0124564	0.00216644	0.857682	0.0150772	0.0490017	0.0174474	0.999845	0.988254	1.03632	0.190853	1.04276	0.312221	Bundle branch block	cardiac conduction disorders	circulatory system	10	15	41	46	50	53	59	1	1	0.982511	1.0924	0.961256	1.1317
	426.31	5971	1030480	0.00579439	0.211168	0.0327594	0.0114996	0.00235296	0.798151	0.0163702	0.067482	0.01972	0.990908	0.38695	1.01068	0.698849	1.00224	0.956399	Right bundle branch block	cardiac conduction disorders	circulatory system	10	15	39	45	50	53	59	1.01151	0.970907	0.956464	1.06865	0.933347	1.0757
	426.8	1968	1030480	0.00190979	0.553542	0.0165224	0.0409077	0.00545389	0.254232	0.00872402	0.231537	0.0139074	1.03296	0.391911	1.13119	0.0899157	1.07005	0.444662	Other cardiac conduction disorders	cardiac conduction disorders	circulatory system	10	12	15	42	47	51	59	0.958992	1.11272	0.981017	1.30391	0.899458	1.27288
	426.9	3256	1030480	0.00315969	0.358851	0.0386568	0.0206606	0.00534716	0.807257	0.0189683	0.177707	0.0164639	1.061	1.15317e-05	1.04538	0.209484	1.14635	0.0146293	Cardiac pacemaker/device in situ	cardiac conduction disorders	circulatory system	10	17	42	47	51	54	60	1.0333	1.08944	0.975648	1.11928	1.02727	1.27845
	426.91	2062	1030480	0.00200101	0.418334	0.0435121	0.0130811	0.00612155	0.787585	0.0212031	0.178823	0.0215921	1.0483	0.00701407	1.04626	0.299041	1.14293	0.0580961	Cardiac pacemaker in situ	cardiac conduction disorders	circulatory system	10	18	42	47	51	54	60	1.01289	1.08433	0.960887	1.13865	0.995424	1.31245
	427	166423	1030480	0.1615	0.178056	0.00418592	0.0112078	0.000837299	0.0857207	0.00585838	0.0957505	0.00303736	0.990188	0.0469049	1.05621	0.011785	1.14647	0.000608439	Cardiac dysrhythmias	cardiac conduction disorders	circulatory system	10	13	17	43	47	51	60	0.999862	0.980235	1.01215	1.10175	1.0601	1.23886
	427.1	13932	1030480	0.0135199	0.253926	0.0154021	0.00863183	0.00148464	0.595295	0.00875449	0.10626	0.00954397	0.998984	0.874608	1.0485	0.0365522	1.08986	0.0179626	Paroxysmal tachycardia, unspecified	cardiac conduction disorders	circulatory system	10	14	35	44	49	52	60	1.01153	0.986624	1.00299	1.09713	1.01489	1.17067
	427.11	9652	1030480	0.00936651	0.264714	0.0160868	0.00777927	0.00153837	0.381795	0.0172779	0.10381	0.0117757	0.992523	0.298297	1.02032	0.449305	1.03513	0.415121	Paroxysmal supraventricular tachycardia	cardiac conduction disorders	circulatory system	10	13	20	44	48	52	59	1.00622	0.97995	0.969027	1.07365	0.952832	1.12425
	427.12	4583	1030480	0.00444744	0.224118	0.0436187	0.011684	0.00339751	0.858391	0.0217504	0.143433	0.0163882	1.02008	0.0632413	1.09813	0.00570718	1.23347	0.000148161	Paroxysmal ventricular tachycardia	cardiac conduction disorders	circulatory system	10	16	40	46	50	53	60	0.998911	1.04153	1.02757	1.17326	1.10656	1.37388
	427.3	42208	1030480	0.0409596	0.149099	0.00817888	0.0154828	0.00129489	0.178519	0.0114536	0.10282	0.0053505	1.01197	0.0720006	1.04122	0.0374901	1.1261	0.00079438	Other specified cardiac dysrhythmias	cardiac conduction disorders	circulatory system	10	13	17	43	48	52	60	0.998934	1.02524	1.00233	1.08117	1.05058	1.20683
	427.4	2495	1030480	0.0024212	0.219213	0.0605097	0.00784012	0.00363408	0.840474	0.0301582	0.115299	0.0269704	1.0345	0.0134135	1.05858	0.136155	1.04484	0.437717	Cardiac arrest and ventricular fibrillation	cardiac conduction disorders	circulatory system	10	15	40	45	49	53	59	1.00716	1.06361	0.982124	1.14189	0.934991	1.16795
	427.42	1810	1030480	0.00175646	0.297022	0.0523192	0.00933736	0.00314005	0.77517	0.0260253	0.145272	0.026258	1.02466	0.118803	1.06731	0.108744	1.04654	0.469477	Cardiac arrest	cardiac conduction disorders	circulatory system	10	14	39	45	49	53	59	0.993669	1.05732	0.985648	1.15507	0.924605	1.1856
	427.5	27472	1030480	0.0266594	0.198277	0.0094165	0.0206177	0.00161617	0.160723	0.0103902	0.158416	0.0058341	0.963234	0.000497105	1.03859	0.280383	1.15237	0.0670373	Arrhythmia (cardiac) NOS	cardiac conduction disorders	circulatory system	10	12	16	43	48	52	60	0.983653	0.942781	0.969328	1.11368	0.990138	1.34032
	427.6	18982	1030480	0.0184205	0.215995	0.0181068	0.0143937	0.00174363	0.820834	0.00908603	0.125237	0.00792884	1.02967	7.95005e-05	1.06247	0.0464685	1.14704	0.0050247	Premature beats	cardiac conduction disorders	circulatory system	10	15	40	45	49	52	59	1.01499	1.04523	1.00093	1.12679	1.04221	1.26233
	427.61	6082	1030480	0.0059021	0.278042	0.0257541	0.0244196	0.00377838	0.74506	0.0127844	0.13748	0.0129087	1.03445	0.00402204	1.07562	0.125808	1.18593	0.0261511	Supraventricular premature beats	cardiac conduction disorders	circulatory system	10	14	38	45	49	52	59	1.01071	1.05783	0.979629	1.18185	1.02041	1.37847
	427.7	34814	1030480	0.0337843	0.182637	0.00847964	0.0110975	0.00125772	0.018819	0.00944904	0.0697531	0.00812243	1.01926	3.71845e-05	1.01682	0.221723	1.03391	0.134944	Tachycardia NOS	cardiac conduction disorders	circulatory system	10	12	14	37	45	50	59	1.00993	1.02816	0.989855	1.04489	0.989646	1.08034
	427.8	11583	1030480	0.0112404	0.24383	0.0193593	0.025771	0.00277312	0.74337	0.00972727	0.133665	0.0092554	0.988393	0.231346	1.02994	0.333783	1.10384	0.0602268	Sinoatrial node dysfunction (Bradycardia)	cardiac conduction disorders	circulatory system	10	14	39	45	49	52	60	1.00771	0.968674	0.970049	1.09366	0.995764	1.224
	427.9	96375	1030480	0.0935244	0.222306	0.00520101	0.0118144	0.00093823	0.137917	0.00763581	0.109861	0.00361852	0.981626	0.00371746	1.0611	0.0536355	1.1567	0.00685024	Palpitations	cardiac conduction disorders	circulatory system	10	13	18	42	47	51	60	0.994125	0.970023	0.999083	1.12675	1.04094	1.28599
	428	11803	1030480	0.0114539	0.14678	0.0316615	0.0344776	0.00358129	0.938667	0.0521071	0.157071	0.00920909	0.979167	0.0272743	1.09323	0.00437087	1.19118	0.00184499	Congestive heart failure; nonhypertensive	Heart failure	circulatory system	10	34	42	46	50	54	60	0.997625	0.960722	1.02816	1.16193	1.06696	1.32947
	428.2	4733	1030480	0.00459301	0.175964	0.0463205	0.0396914	0.00518535	0.884516	0.0231483	0.113988	0.0169159	0.97297	0.0419652	1.07262	0.067415	1.1176	0.0829838	Heart failure NOS	Heart failure	circulatory system	10	17	41	46	50	53	60	0.99901	0.947667	0.994967	1.15715	0.985537	1.26827
	429	28705	1030480	0.027856	0.0404955	0.021688	0.0372318	0.00266336	0.972802	0.0110982	0.17373	0.00570688	0.995298	0.647504	1.07041	0.263199	1.15452	0.17172	Ill-defined descriptions and complications of heart disease	Heart failure	circulatory system	10	34	42	46	50	53	60	1.01664	0.973817	0.950457	1.20458	0.939237	1.42033
	429.1	12841	1030480	0.0124612	0.1305	0.0210046	0.0225579	0.00320185	0.721437	0.0109095	0.0959989	0.0100138	1.03201	0.000963089	1.01704	0.564881	1.01885	0.701077	Heart transplant/surgery	Heart failure	circulatory system	10	13	37	44	48	51	60	1.01288	1.05148	0.960252	1.0771	0.925656	1.12176
	429.3	15147	1030480	0.014699	0.0970234	0.0260386	0.0370352	0.00269552	0.900479	0.0131775	0.261861	0.00558599	0.931459	4.69619e-07	1.13287	0.161386	1.27778	0.117287	Symptoms involving cardiovascular system	Heart failure	circulatory system	10	16	41	46	50	53	60	0.957258	0.905462	0.951486	1.34914	0.94043	1.73674
	430	3521	1030480	0.00341685	0.113663	0.0415822	0.00550458	0.00220884	0.0731752	0.0535159	0.187296	0.0146469	1.00874	0.421886	1.1039	0.00615657	1.09801	0.101554	Intracranial hemorrhage	CEREBROVASCULAR DISEASE	circulatory system	10	13	16	43	48	52	60	0.987173	1.03131	1.02854	1.18499	0.981606	1.2282
	430.2	1542	1030480	0.00149639	0.111964	0.0755831	0.00296668	0.0018694	0.000289723	0.00919171	0.2133	0.0181454	1.00013	0.993191	1.0292	0.538958	0.95052	0.468826	Intracerebral hemorrhage	CEREBROVASCULAR DISEASE	circulatory system	10	14	19	44	49	53	59	1	1	0.939301	1.12726	1.08953	0.830082
	433	36707	1030480	0.0356213	0.0585683	0.0181412	0.0265457	0.00203156	0.957263	0.00923851	0.172787	0.00516632	0.960307	0.000129306	1.10021	0.150277	1.19789	0.118433	Cerebrovascular disease	CEREBROVASCULAR DISEASE	circulatory system	10	19	41	46	50	53	60	0.980274	0.940145	0.966129	1.25242	0.955186	1.50254
	433.2	7335	1030480	0.00711804	0.0419226	0.0589915	0.0182857	0.00290419	0.99527	0.0295896	0.172101	0.0115166	1.00821	0.462415	1.06051	0.0827624	1.08722	0.132483	Occlusion of cerebral arteries	CEREBROVASCULAR DISEASE	circulatory system	10	34	41	46	50	53	60	0.986824	1.02963	0.992339	1.13441	0.975186	1.21164
	433.5	1161	686408	0.00169141	0.702549	0.026456	0.0230673	0.00676884	0.621959	0.0116364	0.175998	0.0270482	0.966389	0.229423	1.16942	0.0200163	1.20475	0.081626	Cerebral aneurysm	CEREBROVASCULAR DISEASE	circulatory system	12	17	41	45	49	52	59	1.02201	0.913062	1.0249	1.33336	0.976876	1.4864
	433.8	7088	1030480	0.00687835	0.20608	0.0279707	0.0195879	0.00318099	0.768009	0.0140022	0.122041	0.0129208	0.993848	0.559226	1.05003	0.124264	1.0962	0.0772988	Late effects of cerebrovascular disease	CEREBROVASCULAR DISEASE	circulatory system	10	14	37	44	49	52	60	1.01427	0.974136	0.986711	1.11735	0.990015	1.21333
	441	2047	1030480	0.00198645	0.138922	0.0891455	0.0135163	0.00365629	0.885709	0.0445488	0.193256	0.0185039	0.995284	0.77138	1.12063	0.0314499	1.21044	0.0308845	Vascular insufficiency of intestine	DISEASES OF ARTERIES, ARTERIOLES, AND CAPILLARIES	circulatory system	10	15	39	45	49	52	60	1.02916	0.961976	1.01024	1.2439	1.01768	1.43867
	442	7226	1030480	0.00701227	0.288509	0.031401	0.0204981	0.00275646	0.857119	0.0156523	0.227216	0.00907575	0.976463	0.0429974	1.16482	0.0232653	1.3699	0.00658831	Other aneurysm	DISEASES OF ARTERIES, ARTERIOLES, AND CAPILLARIES	circulatory system	10	20	43	47	51	54	60	0.999235	0.953305	1.02099	1.32933	1.09167	1.7193
	443	18492	1030480	0.017945	0.142919	0.0188025	0.022155	0.0019173	0.803792	0.00953237	0.204824	0.00592332	0.955377	7.73847e-05	1.15157	0.0243593	1.32554	0.0100576	Peripheral vascular disease	DISEASES OF ARTERIES, ARTERIOLES, AND CAPILLARIES	circulatory system	10	14	39	45	49	53	60	0.977057	0.933441	1.01845	1.30306	1.06948	1.64404
	443.1	6936	1030480	0.00673084	0.283361	0.016794	0.010053	0.00174848	0.0748517	0.016971	0.0816826	0.0187309	0.991835	0.337644	1.03682	0.228969	1.10959	0.0358807	Raynaud's syndrome	DISEASES OF ARTERIES, ARTERIOLES, AND CAPILLARIES	circulatory system	10	12	15	40	46	50	59	1.00843	0.975834	0.977395	1.10024	1.00689	1.22367
	444	1533	686408	0.00223337	0.215634	0.0803857	0.0255843	0.0061854	0.866458	0.0400277	0.221756	0.0182815	0.986896	0.53382	1.16306	0.0208856	1.35685	0.00679971	Arterial embolism and thrombosis	DISEASES OF ARTERIES, ARTERIOLES, AND CAPILLARIES	circulatory system	12	18	42	46	50	53	60	1.02855	0.947126	1.02313	1.32199	1.08785	1.69274
	446	3531	1030480	0.00342656	0.378256	0.0196632	0.00736844	0.00191285	0.207822	0.024517	0.169777	0.0150801	0.952309	2.14902e-05	1.04724	0.162145	1.04117	0.458709	Polyarteritis nodosa and allied conditions	DISEASES OF ARTERIES, ARTERIOLES, AND CAPILLARIES	circulatory system	10	13	18	43	48	51	59	0.97385	0.930641	0.981724	1.11662	0.935969	1.15782
	446.9	2125	1030480	0.00206215	0.425714	0.023677	0.00891237	0.00276533	0.408621	0.0174382	0.221192	0.0144464	0.953546	0.000600665	1.02831	0.527453	1.00396	0.956577	Arteritis NOS	DISEASES OF ARTERIES, ARTERIOLES, AND CAPILLARIES	circulatory system	10	14	20	44	48	51	59	0.980011	0.92868	0.943702	1.11983	0.868385	1.16079
	447	6164	1030480	0.00598168	0.218096	0.0375958	0.0105656	0.00229939	0.863762	0.0187689	0.130273	0.0149171	0.999892	0.991871	0.985336	0.624856	0.977594	0.63442	Other disorders of arteries and arterioles	DISEASES OF ARTERIES, ARTERIOLES, AND CAPILLARIES	circulatory system	10	15	41	46	50	53	60	1	1	1.04654	0.927077	1.07179	0.892416
	447.1	1392	855004	0.00162806	0.0353092	0.16832	0.0399171	0.00887184	0.964004	0.0843457	0.168475	0.0246874	1.0074	0.737169	1.03106	0.620067	1.07722	0.437867	Stricture of artery	DISEASES OF ARTERIES, ARTERIOLES, AND CAPILLARIES	circulatory system	11	32.1	43	47	51	54	60	0.966827	1.04884	0.913799	1.16323	0.8929	1.29906
	447.7	1939	1030480	0.00188165	0.448001	0.0420783	0.0187609	0.0106913	0.764344	0.0192541	0.114146	0.0322091	1.03848	0.0448315	0.98361	0.744973	1.00118	0.989246	Aortic ectasia	DISEASES OF ARTERIES, ARTERIOLES, AND CAPILLARIES	circulatory system	10	16	43	47	50	53	59	1.00087	1.07651	1.08445	0.892857	0.86841	1.15383
	450	5681	1030480	0.00551296	0.115579	0.0447679	0.0133089	0.0020871	0.860372	0.0224095	0.121818	0.0153171	1.00307	0.770436	1.064	0.211062	1.06536	0.376402	Noninfectious disorders of lymphatic channels	Noninfectious disorders of lymphatic channels	circulatory system	10	14	39	44	48	52	59	0.98306	1.02334	0.965441	1.17262	0.926402	1.22433
	451	4148	373004	0.0111205	0.179971	0.0479673	0.0137807	0.00332648	0.885984	0.0239706	0.107641	0.0192446	0.984253	0.271589	1.08004	0.0745305	1.1354	0.0981105	Phlebitis and thrombophlebitis	diseases of veins and lymphatics	circulatory system	14	18	42	47	50	53	60	1.01273	0.956085	0.992416	1.17531	0.976859	1.31874
	452	7908	523596	0.0151032	0.298187	0.0276269	0.00950907	0.00231567	0.831834	0.0137594	0.110116	0.013805	0.999029	0.922897	1.04476	0.145972	1.08099	0.119911	Other venous embolism and thrombosis	diseases of veins and lymphatics	circulatory system	13	17	42	46	50	53	60	1.01947	0.978937	0.984792	1.10889	0.979907	1.19252
	452.1	375	139300	0.00269203	0.278201	0.154246	0.0146753	0.0160797	0.861527	0.0756661	2.01184e-06	0.000331785	1.06009	0.169867	1.11692	0.320979	1.3918	0.0581141	Iatrogenic pulmonary embolism and infarction	diseases of veins and lymphatics	circulatory system	16	20	43	48	51	54	59	0.97535	1.152	0.897739	1.38981	0.988715	1.95978
	452.2	3558	373004	0.00953877	0.296733	0.0429481	0.0126666	0.00353741	0.844403	0.0213738	0.156146	0.017529	1.0116	0.466796	1.04292	0.330429	1.09235	0.230921	Deep vein thrombosis [DVT]	diseases of veins and lymphatics	circulatory system	14	18	43	47	51	54	60	0.979989	1.04506	0.958287	1.1352	0.945536	1.26115
	454	28536	1030480	0.0276919	0.16637	0.0139877	0.00884013	0.0011145	0.752086	0.00722668	0.0696208	0.00745617	0.993371	0.402665	1.03108	0.122294	1.07718	0.0200901	Varicose veins	diseases of veins and lymphatics	circulatory system	10	14	38	44	48	52	60	1.00948	0.976786	0.991869	1.07167	1.0117	1.14651
	455	19064	139300	0.136856	0.0425051	0.0202457	0.0265449	0.00318427	0.862959	0.0108081	0.197651	0.00753055	1.0082	0.3256	1.09061	0.000746563	1.174	0.000247147	Hemorrhoids	diseases of veins and lymphatics	circulatory system	16	19	45	48	51	54	60	0.992099	1.02416	1.03714	1.14766	1.07749	1.27915
	458	18020	1030480	0.017487	0.110961	0.0142033	0.00630651	0.00118035	0.100666	0.0190081	0.0813747	0.00961597	1.02722	1.4261e-08	1.04189	0.00216929	1.06336	0.00677002	Hypotension	other circulatory symptoms/findings/disorders	circulatory system	10	12	16	43	48	52	60	1.01758	1.0365	1.01495	1.06977	1.01702	1.11106
	458.1	6442	1030480	0.00625146	0.189806	0.0223696	0.00666415	0.00178243	0.0557554	0.0210015	0.15156	0.0155317	1.04861	3.64886e-10	1.0375	0.121232	1.06696	0.0533282	Orthostatic hypotension	other circulatory symptoms/findings/disorders	circulatory system	10	11	14	38	47	51	60	1.03343	1.06481	0.990202	1.08811	0.999078	1.13954
	458.9	10750	1030480	0.010432	0.080256	0.0254794	0.00930969	0.00183016	0.662769	0.0138375	0.0793912	0.0123747	1.01985	0.00443189	1.05341	0.00731623	1.06384	0.0429437	Hypotension NOS	other circulatory symptoms/findings/disorders	circulatory system	10	14	34	44	49	52	60	1.00618	1.03401	1.014	1.0935	1.00198	1.12985
	459	16430	1030480	0.015944	0.125803	0.0166185	0.00667022	0.00112217	0.517817	0.0126594	0.084369	0.00941926	1.00282	0.637706	1.03107	0.0666943	1.07887	0.00346227	Other disorders of circulatory system	other circulatory symptoms/findings/disorders	circulatory system	10	13	32	44	48	52	60	0.990562	1.01559	0.9979	1.0652	1.02538	1.13543
	459.1	3705	1030480	0.00359541	0.253336	0.0252218	0.00663292	0.00226308	7.04059e-05	0.00197131	0.167473	0.0160945	0.969191	0.00569757	1.01243	0.723859	1.04164	0.471102	Hemorrhage NOS	other circulatory symptoms/findings/disorders	circulatory system	10	13	16	42	47	51	60	0.990877	0.947606	0.947167	1.08127	0.931722	1.16533
	459.9	10634	1030480	0.0103195	0.17628	0.0235612	0.00607021	0.00146123	0.745195	0.0119338	0.104898	0.0115534	1.01451	0.038111	1.03308	0.101896	1.07726	0.0208346	Circulatory disease NEC	other circulatory symptoms/findings/disorders	circulatory system	10	14	37	44	49	52	59	1.00082	1.02938	0.993573	1.07399	1.01135	1.14691
	464	367200	1030480	0.356339	0.497976	0.00350367	0.0612986	0.00297501	0.0676517	0.00264858	0.248171	0.00276485	1.07445	3.82266e-24	1.04665	0.0259962	1.10605	0.00182745	Acute sinusitis	acute upper respiratory infections	respiratory	10	12	14	34	45	49	60	1.074	1.074	1.00551	1.0902	1.0381	1.17835
	465	584585	1030480	0.567294	0.369603	0.00331637	0.0220935	0.00137021	0.106687	0.00284379	0.196784	0.00255678	1.01674	2.17521e-05	1.02669	0.0689381	1.06035	0.0172367	Acute upper respiratory infections of multiple or unspecified sites	acute upper respiratory infections	respiratory	10	11	13	17	43	48	60	1.00912	1.02495	0.997939	1.05691	1.01039	1.11205
	465.2	396413	1030480	0.384688	0.274301	0.00313751	0.0189039	0.00116992	0.0931421	0.00251129	0.175454	0.00309387	1.01369	0.000643437	0.986772	0.328401	1.00478	0.842867	Acute pharyngitis	acute upper respiratory infections	respiratory	10	11	13	16	40	47	60	1.00594	1.02213	1.01322	0.961458	0.956601	1.05585
	465.4	20461	1030480	0.0198558	0.312598	0.0092124	0.0199954	0.00200646	0.0929637	0.00870011	0.168413	0.00733135	0.995907	0.59523	1.04222	0.163229	1.12211	0.014851	Acute laryngitis and tracheitis	acute upper respiratory infections	respiratory	10	12	15	39	46	50	60	1.01083	0.98139	0.983478	1.104	1.0227	1.23094
	470	52365	1030480	0.0508161	0.344913	0.00591015	0.025037	0.00156003	0.0534455	0.00621925	0.152746	0.00498979	0.984579	0.0730727	1.03948	0.273216	1.07978	0.201275	Septal Deviations/Turbinate Hypertrophy	other/chronic upper respiratory disease	respiratory	10	12	15	40	46	50	60	1.00142	0.968853	0.970302	1.11256	0.959827	1.21522
	471	7494	1030480	0.00727234	0.277213	0.0170329	0.00540798	0.00130228	0.194654	0.0169265	0.105389	0.0144545	0.976581	0.00188969	1.03578	0.12404	1.04387	0.214697	Nasal polyps	other/chronic upper respiratory disease	respiratory	10	13	17	43	48	51	60	0.991447	0.962764	0.990349	1.08375	0.975305	1.11753
	472	53227	1030480	0.0516526	0.368111	0.00588254	0.0257038	0.00178314	0.101561	0.00522379	0.171687	0.00503489	0.987868	0.113636	1.02915	0.368767	1.11938	0.0307814	Chronic pharyngitis and nasopharyngitis	other/chronic upper respiratory disease	respiratory	10	12	14	38	46	50	60	1.0029	0.973318	0.966781	1.09522	1.01045	1.23921
	473	22410	1030480	0.0217471	0.18243	0.0112632	0.00904049	0.00109699	0.22655	0.0143163	0.118738	0.00710865	0.985085	0.0377616	1.06502	0.00493409	1.10353	0.0070656	Diseases of the larynx and vocal cords	other/chronic upper respiratory disease	respiratory	10	13	18	43	48	51	60	0.999149	0.971052	1.01926	1.1128	1.02731	1.18641
	473.1	4191	1030480	0.00406704	0.400754	0.0196423	0.0424287	0.00390112	0.61504	0.00960658	0.201724	0.0104184	0.959357	0.0104341	1.09957	0.209772	1.229	0.101864	Chronic laryngitis	other/chronic upper respiratory disease	respiratory	10	14	36	44	48	52	60	0.990208	0.928776	0.947708	1.27676	0.959879	1.57357
	473.3	2272	1030480	0.0022048	0.223872	0.0367488	0.0141862	0.0031486	0.129673	0.0362245	0.147169	0.0221855	1.00822	0.712916	1.06327	0.244355	0.985199	0.833791	Paralysis/spasm of vocal cords or larynx	other/chronic upper respiratory disease	respiratory	10	12	16	43	48	51	59	0.966098	1.05172	0.959171	1.17807	1.13454	0.855167
	473.4	14324	1030480	0.0139003	0.162928	0.015365	0.00807075	0.00129007	0.316117	0.017247	0.103284	0.00947684	0.984139	0.0188532	1.06796	0.00295832	1.10292	0.00838821	Voice disturbance	other/chronic upper respiratory disease	respiratory	10	13	19	43	48	51	60	0.997341	0.970838	1.02265	1.11536	1.02546	1.1864
	474	92977	1030480	0.0902269	0.167374	0.00848394	0.0153886	0.00130814	0.111162	0.00518839	0.8931	0.00170385	0.994797	0.283063	1.0289	0.0807965	1.06147	0.0256632	Acute and chronic tonsillitis	other/chronic upper respiratory disease	respiratory	10	11	12	15	17	41	60	1.00415	0.985936	0.996504	1.06256	1.00721	1.11766
	474.1	72410	1030480	0.0702682	0.181303	0.0101984	0.0245075	0.00189595	0.127993	0.00601284	0.952938	0.00189655	0.989473	0.0638139	1.03264	0.0955826	1.07478	0.0217353	Acute tonsillitis	other/chronic upper respiratory disease	respiratory	10	11	12	15	17	39	59	1.00064	0.9775	0.994301	1.07321	1.01063	1.14347
	474.2	33789	1030480	0.0327896	0.206759	0.0140371	0.00711268	0.00110026	0.0791166	0.00852444	0.932331	0.00144864	0.999453	0.923371	0.993086	0.645306	0.9877	0.613354	Chronic tonsillitis and adenoiditis	other/chronic upper respiratory disease	respiratory	10	11	12	15	17	42	60	1.01947	0.978937	1.02312	0.963765	1.03532	0.942844
	475	158811	1030480	0.154114	0.396855	0.00416964	0.0423432	0.00230178	0.102321	0.00369391	0.18693	0.00326967	1.01922	0.000253567	1.01662	0.34207	1.0509	0.0788427	Chronic sinusitis	other/chronic upper respiratory disease	respiratory	10	12	14	39	46	50	60	1.00878	1.02933	0.982246	1.05298	0.994292	1.11094
	475.9	18782	1030480	0.0182265	0.441253	0.00829215	0.0498842	0.0038601	0.0789723	0.00699795	0.209755	0.0063202	0.985235	0.155653	1.02099	0.647508	1.09676	0.256489	Postnasal drip	other/chronic upper respiratory disease	respiratory	10	12	14	40	46	50	59	1.00578	0.964646	0.933851	1.11628	0.935042	1.28701
	476	283689	1030480	0.275298	0.377986	0.00359174	0.0334775	0.0019676	0.0500969	0.00308401	0.157962	0.00322065	1.02235	2.08927e-05	1.08611	6.31028e-07	1.12547	2.1748e-05	Allergic rhinitis	other/chronic upper respiratory disease	respiratory	10	11	14	19	45	49	60	1.01181	1.0323	1.05131	1.12183	1.06548	1.18785
	477	23516	1030480	0.0228204	0.162536	0.0110697	0.00260224	0.000557204	0.028841	0.0097727	0.0472471	0.016769	0.986949	0.00802872	1.0457	0.00107947	1.05583	0.0173347	Epistaxis or throat hemorrhage	other/chronic upper respiratory disease	respiratory	10	11	13	16	44	49	60	0.996596	0.977497	1.01817	1.07459	1.00967	1.10446
	478	32185	1030480	0.031233	0.330432	0.00725954	0.074534	0.00438433	0.108195	0.00469182	0.241906	0.00727913	1.01535	0.0739334	1.06142	0.0554741	1.12445	0.025427	Throat pain	other/chronic upper respiratory disease	respiratory	10	11	13	16	42	48	60	0.998562	1.03171	0.998609	1.12729	1.0145	1.24532
	479	67895	1030480	0.0658868	0.284615	0.00571823	0.0194831	0.00168153	0.0752296	0.00540636	0.134904	0.00508261	0.999259	0.918264	0.953438	0.00263268	0.928053	0.005304	Other upper respiratory disease	other/chronic upper respiratory disease	respiratory	10	12	14	37	45	50	60	1.01821	0.980152	0.983367	0.92357	0.978048	0.880513
	480	62034	1030480	0.0601991	0.208455	0.0063997	0.00962217	0.00100131	0.1029	0.00616737	0.131555	0.00521565	1.00272	0.513736	1.00486	0.669629	1.00284	0.883956	Pneumonia	Pneumonia and influenza	respiratory	10	11	14	38	46	51	60	0.994017	1.01206	0.982209	1.02832	0.96344	1.04418
	480.1	11966	1030480	0.0116121	0.236567	0.0137119	0.0223366	0.00294114	0.209855	0.00929141	0.14663	0.0107325	1.0036	0.68309	1.01935	0.496335	1.0398	0.421257	Bacterial pneumonia	Pneumonia and influenza	respiratory	10	11	14	38	46	50	59	0.984947	1.02342	0.965253	1.07574	0.945247	1.14425
	480.11	2704	1030480	0.00262402	0.354972	0.0231552	0.0172715	0.00418258	0.177721	0.0186884	0.107437	0.025543	1.00588	0.64727	0.969342	0.432675	0.946351	0.360676	Pneumococcal pneumonia	Pneumonia and influenza	respiratory	10	12	16	42	47	51	59	0.98057	1.03209	1.04836	0.895647	1.06566	0.839773
	480.2	1838	1030480	0.00178363	0.403792	0.0236553	0.0293264	0.00512356	0.221067	0.0127999	0.350397	0.0109038	0.95208	0.00340212	1.24526	0.00313904	1.45571	0.000435767	Viral pneumonia	Pneumonia and influenza	respiratory	10	11	13	19	45	50	58	0.983857	0.921175	1.07651	1.43986	1.18098	1.79507
	480.5	3679	1030480	0.00357018	0.534687	0.0141616	0.0469756	0.00565689	0.104129	0.00971178	0.214417	0.0120024	0.971163	0.073528	0.964972	0.308987	0.908141	0.0993974	Bronchopneumonia and lung abscess	Pneumonia and influenza	respiratory	10	12	14	40	47	51	59	1.0028	0.940205	1.03356	0.900985	1.01845	0.809525
	481	88755	1030480	0.0861298	0.314979	0.00506847	0.0638238	0.00359303	0.0583172	0.00382364	0.283472	0.00453777	1.04608	4.09553e-12	0.98692	0.525816	0.997635	0.949913	Influenza	Pneumonia and influenza	respiratory	10	11	13	16	43	48	60	1.03279	1.05938	1.02774	0.947878	1.06244	0.937464
	483	236662	1030480	0.229662	0.404073	0.00376942	0.0398034	0.00212962	0.0739259	0.00336748	0.204772	0.00293344	1.04891	1.06791e-18	1.08879	1.17193e-06	1.16134	4.72782e-08	Acute bronchitis and bronchiolitis	Pneumonia and influenza	respiratory	10	12	15	39	46	50	60	1.049	1.049	1.0522	1.12709	1.10044	1.2249
	495	141680	1030480	0.137489	0.421301	0.00414851	0.0112229	0.000960133	0.0348429	0.00351989	0.118537	0.00455451	0.993965	0.123291	1.06718	1.03709e-08	1.12192	6.31448e-09	Asthma	chronic obstructive pulmonary disease, bronchiectasis, asthma	respiratory	10	11	13	18	44	49	60	1.00163	0.986427	1.04357	1.09096	1.07925	1.16644
	495.1	9575	1030480	0.00929179	0.312013	0.0194587	0.0318579	0.00353319	0.743403	0.0096309	0.254546	0.00671931	1.02426	0.0140254	1.14852	4.28128e-06	1.27966	7.04985e-08	Chronic obstructive asthma	chronic obstructive pulmonary disease, bronchiectasis, asthma	respiratory	10	14	39	45	49	52	60	1.00481	1.04356	1.08294	1.21909	1.1701	1.40022
	495.11	3072	1030480	0.00298114	0.468861	0.0249254	0.035975	0.00625648	0.689733	0.0114879	0.284906	0.00988058	1.02351	0.128022	1.13282	0.00240159	1.27744	0.000204006	Chronic obstructive asthma with exacerbation	chronic obstructive pulmonary disease, bronchiectasis, asthma	respiratory	10	14	39	45	49	52	60	0.993199	1.05576	1.04524	1.22813	1.12241	1.45288
	495.2	45712	1030480	0.0443599	0.377016	0.00612697	0.00970178	0.00105166	0.0270331	0.00508723	0.166955	0.00831669	0.994167	0.199542	1.07367	3.27917e-06	1.11328	2.23998e-05	Asthma with exacerbation	chronic obstructive pulmonary disease, bronchiectasis, asthma	respiratory	10	11	13	16	42	48	60	1.00319	0.984893	1.04218	1.10679	1.05925	1.16947
	496	28121	1030480	0.0272892	0.223769	0.0127548	0.0453595	0.00309168	0.763449	0.00657972	0.227015	0.00467159	0.99279	0.392404	1.14371	4.41171e-05	1.27936	9.19643e-06	Chronic airway obstruction	chronic obstructive pulmonary disease, bronchiectasis, asthma	respiratory	10	14	39	45	49	53	60	1.0091	0.977156	1.07249	1.22028	1.14721	1.42593
	496.1	3877	1030480	0.00376232	0.000483346	0.00909037	0.023733	0.00453873	0.991769	0.00640694	0.213498	0.0126147	1.03962	0.00140825	1.09048	0.0122589	1.17628	0.00606975	Emphysema	chronic obstructive pulmonary disease, bronchiectasis, asthma	respiratory	10	18	42	47	50	54	60	1.01526	1.06534	1.01888	1.16608	1.04741	1.32038
	496.2	16509	1030480	0.0160207	0.400723	0.0121681	0.0494618	0.00389958	0.649465	0.00589635	0.2645	0.0053045	1.00814	0.391061	1.13662	0.00114778	1.27013	0.000239875	Chronic bronchitis	chronic obstructive pulmonary disease, bronchiectasis, asthma	respiratory	10	14	37	44	49	52	60	0.989814	1.02652	1.05231	1.22851	1.11791	1.44278
	496.21	10786	1030480	0.010467	0.350363	0.0181551	0.0494198	0.00448035	0.758127	0.00887731	0.288599	0.00612848	1.0247	0.0226019	1.16859	0.00015054	1.31297	3.00479e-05	Obstructive chronic bronchitis	chronic obstructive pulmonary disease, bronchiectasis, asthma	respiratory	10	15	40	45	49	52	60	1.00347	1.04699	1.0783	1.26733	1.15538	1.49212
	496.3	1697	1030480	0.00164681	0.425278	0.0387277	0.0142508	0.0032466	0.740526	0.0191502	0.284126	0.0122694	0.977048	0.203854	1.11307	0.0378549	1.23291	0.0068928	Bronchiectasis	chronic obstructive pulmonary disease, bronchiectasis, asthma	respiratory	10	15	40	45	50	53	60	1.01271	0.942545	1.006	1.23138	1.05921	1.4353
	497	87602	1030480	0.0850109	0.372945	0.00499768	0.0663764	0.00332217	0.100322	0.00444543	0.220367	0.00358484	1.00537	0.470357	0.99818	0.92683	1.04582	0.177403	Bronchitis	chronic obstructive pulmonary disease, bronchiectasis, asthma	respiratory	10	12	15	39	46	50	60	0.991494	1.01869	1.04167	0.95616	0.979887	1.11657
	498	16876	1030480	0.0163768	0.385367	0.00900951	0.0269949	0.00214704	0.130854	0.00697342	0.253361	0.00650866	1.02789	0.020603	1.0222	0.493374	1.07715	0.122908	Acute bronchospasm	chronic obstructive pulmonary disease, bronchiectasis, asthma	respiratory	10	11	14	37	45	49	59	1.00425	1.05232	0.960353	1.0876	0.980112	1.18347
	500	3179	1030480	0.00308497	0.574132	0.0124488	0.0492971	0.00378889	0.275179	0.00672926	0.306514	0.00798832	1.02374	0.21967	0.936224	0.239612	0.975865	0.817803	Lung disease due to external agents	Pneumoconioses and other lung diseases	respiratory	10	11	15	42	48	52	59	0.985918	1.06355	1.04518	0.838227	1.20035	0.793582
	501	1764	1030480	0.00171182	0.0356868	0.109492	0.00185643	0.0018849	0.257194	0.0643341	0.072039	0.0455711	1.0072	0.631152	0.998587	0.971913	1.00023	0.997275	Pneumonitis due to inhalation of food or vomitus	Pneumoconioses and other lung diseases	respiratory	10	13	17	43	48	52	59	0.978741	1.03608	1.0564	0.944719	1	1
	503	4936	1030480	0.00479	0.287028	0.0207145	0.0737428	0.00692823	0.612348	0.0100211	0.150131	0.0111174	1.01629	0.172845	0.937279	0.0953203	0.914689	0.124866	Pulmonary congestion and hypostasis	Pneumoconioses and other lung diseases	respiratory	10	14	34	44	49	52	60	0.993066	1.03946	1.01145	0.868029	1.02496	0.816833
	505	3170	1030480	0.00307624	0.189688	0.0345438	0.0331679	0.00413103	0.579539	0.0185255	0.140182	0.0163392	1.02223	0.122712	1.00076	0.9881	1.02343	0.771044	Other pulmonary inflamation or edema	Pneumoconioses and other lung diseases	respiratory	10	14	32	44	49	53	59	0.994124	1.05066	0.878755	1.14025	0.87776	1.19227
	506	4871	1030480	0.00472692	0.21339	0.0250914	0.00498213	0.0012222	0.0874807	0.0235287	0.120899	0.0194099	1.02809	0.00293633	1.06461	0.0152422	1.11442	0.0102602	Empyema and pneumothorax	Pneumoconioses and other lung diseases	respiratory	10	12	15	41	48	52	59	1.00946	1.04688	1.0122	1.12055	1.02581	1.20977
	507	18687	1030480	0.0181343	0.106455	0.0136754	0.013457	0.00175884	0.126534	0.0242266	0.053971	0.00973587	1.0396	1.08532e-09	1.01742	0.302296	1.02054	0.40703	Pleurisy; pleural effusion	Pneumoconioses and other lung diseases	respiratory	10	13	18	43	48	52	60	1.02697	1.0532	0.984961	1.05008	0.972056	1.07241
	508	18932	1030480	0.018372	0.0637458	0.0249285	0.0182768	0.00190349	0.917027	0.0125583	0.100581	0.00864574	1.02119	0.0190346	1.01813	0.432448	0.991674	0.814448	Pulmonary collapse; interstitial and compensatory emphysema	Pneumoconioses and other lung diseases	respiratory	10	15	40	45	49	53	60	1.00342	1.03889	0.973694	1.06432	1.06065	0.927794
	509	10747	1030480	0.0104291	0.156203	0.0175461	0.0119975	0.00174265	0.1876	0.0215947	0.0996572	0.011353	1.00174	0.823512	1.08487	0.000614863	1.1171	0.00370429	Respiratory failure, insufficiency, arrest	Pneumoconioses and other lung diseases	respiratory	10	13	17	43	49	52	60	0.984511	1.0198	1.03551	1.13685	1.03659	1.20365
	509.1	6768	1030480	0.00656781	0.135758	0.0254037	0.0115821	0.0019338	0.358452	0.0250206	0.101524	0.0144281	1.01228	0.196415	1.05303	0.0437862	1.07533	0.0798169	Respiratory failure	Pneumoconioses and other lung diseases	respiratory	10	13.7	19	44	49	53	60	0.993866	1.03046	1.00144	1.10722	0.991445	1.1656
	509.2	2390	1030480	0.00231931	0.385612	0.021687	0.0240114	0.00384552	0.155269	0.0182989	0.180724	0.0172204	0.990326	0.568157	1.077	0.190719	1.08265	0.389673	Respiratory insufficiency	Pneumoconioses and other lung diseases	respiratory	10	12	16	42	48	52	59	1.02475	0.956429	0.96367	1.20366	0.902972	1.29892
	509.3	2898	1030480	0.00281228	0.103678	0.0467665	0.013698	0.00462864	0.149308	0.0538018	0.0897302	0.0265182	1.03115	0.0173635	1.08668	0.0125525	1.15975	0.00921279	Pulmonary insufficiency or respiratory failure following trauma and surgery	Pneumoconioses and other lung diseases	respiratory	10	13	18	44	49	52	59	1.00538	1.05727	1.01805	1.16062	1.0374	1.29709
	509.8	1360	1030480	0.00131977	0.221314	0.0353414	0.0981165	0.00817129	0.56162	0.017842	0.0687991	0.0271806	0.947089	0.013328	1.35135	1.07184e-05	1.44474	0.000832485	Dependence on respirator [Ventilator] or supplemental oxygen	Pneumoconioses and other lung diseases	respiratory	10	13	32.75	44	49	53	60	0.988721	0.90704	1.18165	1.54462	1.16442	1.79319
	510	24825	1030480	0.0240907	0.10762	0.0196927	0.021415	0.00204935	0.898249	0.00995593	0.0849157	0.00782478	1.01634	0.0163619	1.05869	0.0154223	1.10032	0.00798931	Other diseases of lung	Other diseases of the lung	respiratory	10	16	40	45	49	53	60	1.00291	1.02926	1.01101	1.10927	1.0252	1.18026
	512	386901	1030480	0.375457	0.265017	0.00337594	0.0179221	0.00112005	0.0600075	0.00328259	0.151722	0.00278465	1.00532	0.151131	1.00381	0.810789	1.03149	0.27468	Other symptoms of respiratory system	Other symptoms of respiratory system	respiratory	10	12	15	40	46	50	60	0.998182	1.01186	0.971682	1.03739	0.976008	1.08909
	512.1	28897	1030480	0.0280423	0.263848	0.00853538	0.0129921	0.00140197	0.108194	0.00763523	0.173032	0.00660859	1.02975	6.65713e-07	0.988153	0.554054	1.01058	0.749884	Wheezing	Other symptoms of respiratory system	respiratory	10	11	14	38	46	50	60	1.01807	1.04207	1.0283	0.949275	0.945206	1.08137
	512.2	38248	1030480	0.0371167	0.166946	0.00822002	0.0144932	0.00141685	0.025721	0.0102631	0.107751	0.00632744	1.02708	3.18683e-08	0.995173	0.74451	0.995372	0.838385	Painful respiration	Other symptoms of respiratory system	respiratory	10	12	15	40	46	50	59	1.01735	1.03674	1.02551	0.965394	1.04398	0.948319
	512.3	7758	1030480	0.00752853	0.227232	0.0223949	0.0208564	0.00270845	0.671173	0.0114503	0.208302	0.00831478	0.977597	0.0161618	1.02116	0.557534	1.06423	0.287326	Abnormal chest sounds	Other symptoms of respiratory system	respiratory	10	13	36	44	48	52	60	0.995897	0.960425	0.952419	1.09452	0.949177	1.19271
	512.7	118964	1030480	0.115445	0.173216	0.00481881	0.0193443	0.00126916	0.113983	0.00729241	0.130108	0.00321349	1.00577	0.234306	1.07074	0.00275468	1.13868	0.000983395	Shortness of breath	Other symptoms of respiratory system	respiratory	10	13	17	43	47	51	60	0.996138	1.01596	1.02398	1.12018	1.05416	1.23067
	512.8	275275	1030480	0.267133	0.307601	0.00365167	0.0221482	0.00134422	0.070694	0.00347184	0.16183	0.00298577	1.00078	0.855026	0.975205	0.110941	0.989593	0.711909	Cough	Other symptoms of respiratory system	respiratory	10	12	14	39	46	50	60	0.990327	1.01179	1.00584	0.94511	1.04426	0.93856
	512.9	92461	1030480	0.0897261	0.168736	0.00560036	0.0126322	0.00104928	0.196213	0.00865044	0.120068	0.00356689	1.01614	0.000604348	1.03548	0.0385009	1.06696	0.0294927	Other dyspnea	Other symptoms of respiratory system	respiratory	10	13	18	43	48	51	60	1.00683	1.02526	1.00182	1.06928	1.00648	1.13116
	513	17022	1030480	0.0165185	0.218428	0.0118666	0.0141928	0.00153913	0.131684	0.0119031	0.151574	0.00792627	0.987664	0.187815	1.08443	0.0199943	1.14166	0.0264881	Respiratory abnormalities	Respiratory abnormalities	respiratory	10	12	15	41	47	51	60	1.00592	0.970401	1.01278	1.16022	1.01561	1.28412
	513.3	4651	1030480	0.00451343	0.254222	0.0301766	0.0203945	0.00420969	0.72569	0.0149552	0.161031	0.0134492	1.01708	0.176531	0.993996	0.855258	1.02686	0.633735	Hypoventilation	Respiratory abnormalities	respiratory	10	14	37	44	48	51	60	0.992413	1.0422	1.06027	0.931869	0.92032	1.14605
	513.31	2825	1030480	0.00274144	0.241237	0.0474804	0.0341633	0.00787322	0.817739	0.0233447	0.139768	0.0195779	1.03632	0.0331402	0.972492	0.473025	0.943976	0.360093	Apnea	Respiratory abnormalities	respiratory	10	15	39	44	48	52	60	1.00284	1.07026	1.0504	0.899456	1.06798	0.834416
	513.4	4047	1030480	0.0039273	0.221869	0.0280889	0.00090361	0.000960959	0.0597987	0.0209106	0.217933	0.0235048	1.02048	0.0396972	1.02547	0.319483	1.01422	0.731685	Hyperventilation	Respiratory abnormalities	respiratory	10	11	13	16	42	48	59	1.00093	1.03943	0.976409	1.07601	0.936445	1.09798
	513.8	1470	1030480	0.00142652	0.320294	0.0383173	0.00259357	0.00189783	0.313616	0.0347895	0.0658874	0.052012	0.962118	0.0116689	1.01588	0.723455	1.02688	0.702518	Disorders of diaphragm	Respiratory abnormalities	respiratory	10	13	19	44	48.75	52	59	0.991415	0.933458	0.930625	1.10921	0.895554	1.17774
	514	29121	1030480	0.0282596	0.0679175	0.0171118	0.0189556	0.0017961	0.854417	0.00872076	0.075092	0.00714285	1.014	0.0610724	1.01214	0.611534	1.04968	0.205896	Abnormal findings examination of lungs	Abnormal findings examination of lungs	respiratory	10	14	39	45	49	52	60	0.999353	1.02886	0.966412	1.05974	0.973531	1.13248
	514.1	1823	1030480	0.00176908	0.357188	0.0397316	0.0232192	0.00545078	0.724453	0.0194085	0.24747	0.0137868	0.976387	0.191329	0.914296	0.140164	0.968847	0.761104	Abnormal results of function study of pulmonary system	Abnormal findings examination of lungs	respiratory	10	14	38	45	49	52	59	1.01219	0.941101	1.02994	0.81111	1.187	0.79104
	516	5821	1030480	0.00564882	0.233271	0.0210202	0.00927229	0.00180131	0.0617819	0.0209181	0.145539	0.0155583	1.00156	0.861608	0.95694	0.17874	0.974625	0.592637	Abnormal sputum	Abnormal sputum	respiratory	10	12	15	40	47	51	60	0.979679	1.02483	1.02036	0.897578	1.06985	0.888556
	516.1	4861	1030480	0.00471722	0.162734	0.0292052	0.00320528	0.00208628	0.0393965	0.0313202	0.14092	0.018169	1.00252	0.785475	0.978381	0.42347	0.987476	0.777312	Hemoptysis	Abnormal sputum	respiratory	10	12	15	40	47	51	60	0.981645	1.02482	1.03269	0.926202	1.08054	0.901554
	519	30546	1030480	0.0296425	0.217871	0.00891533	0.0172293	0.00173616	0.196786	0.00816009	0.125465	0.00643753	0.999216	0.898744	1.02561	0.154009	1.06331	0.0352634	Other diseases of respiratory system, not elsewhere classified	tracheostomy complications	respiratory	10	12	15	41	47	51	60	1.01455	0.983684	0.990424	1.06285	1.00422	1.12523
	519.8	10475	1030480	0.0101652	0.418465	0.010925	0.0408088	0.0041955	0.141072	0.0071304	0.276389	0.0075026	0.980386	0.079073	0.96754	0.20726	0.957992	0.343048	Other diseases of respiratory system, NEC	tracheostomy complications	respiratory	10	11	14	35	45	50	60	1.00235	0.958148	1.01816	0.920315	1.04684	0.876697
	519.9	18039	1030480	0.0175054	0.115701	0.0137315	0.0182369	0.00199252	0.193901	0.0207342	0.101476	0.00815716	1.00714	0.268048	1.02676	0.218473	1.07807	0.0396197	Symptoms involving respiratory system and other chest symptoms	tracheostomy complications	respiratory	10	13	18	43	48	51	60	0.994647	1.01951	0.984376	1.07147	1.00358	1.15794
	521	5335	1030480	0.0051772	0.325914	0.0155554	0.0554655	0.0054746	0.0538464	0.0125775	0.169488	0.0138027	1.01097	0.413255	0.923798	0.0136873	0.886902	0.0287221	Diseases of hard tissues of teeth	Disorders of teeth and jaw	digestive	10	12	14	20	45	49	59	0.984863	1.03783	0.983935	0.867716	0.987601	0.796647
	521.1	4278	1030480	0.00415146	0.372155	0.0151394	0.0645244	0.00531797	0.0575523	0.0116764	0.147392	0.0162234	1.01691	0.235852	0.922335	0.0256862	0.899402	0.0831631	Dental caries	Disorders of teeth and jaw	digestive	10	12	14	20	45	49	59	0.989037	1.04575	0.990192	0.858505	1.01408	0.796977
	522	5648	1030480	0.00548094	0.237229	0.0187054	0.0435161	0.00489292	0.12245	0.0205715	0.195934	0.00985412	0.994239	0.56267	0.930517	0.00336454	0.922659	0.0476056	Diseases of pulp and periapical tissues	Disorders of teeth and jaw	digestive	10	13	17	41	46	50	60	1.01448	0.973935	0.976564	0.887562	0.999153	0.852652
	522.5	4939	1030480	0.00479291	0.262092	0.0183244	0.0545805	0.00566344	0.0992929	0.0204501	0.22027	0.00940703	0.999637	0.97302	0.918558	0.000940444	0.909917	0.02223	Periapical abscess	Disorders of teeth and jaw	digestive	10	13	17	40	46	50	60	1	1	0.966165	0.874137	0.986607	0.839341
	523	6116	1030480	0.0059351	0.149667	0.0225239	0.0363155	0.00333208	0.266932	0.0128829	0.127399	0.0173256	1.04358	0.005049	1.02636	0.403438	1.0487	0.332791	Gingival and periodontal diseases	Disorders of teeth and jaw	digestive	10	12	14	19	45	50	60	1.01304	1.0759	0.966099	1.08962	0.952169	1.15568
	523.1	1975	1030480	0.00191658	0.169706	0.0511261	0.00495116	0.00390436	0.180554	0.0293306	0.104537	0.0506481	1.00107	0.939222	1.04924	0.189686	1.10131	0.119463	Gingivitis	Disorders of teeth and jaw	digestive	10	11	14	18	44	50	60	0.975701	1.02696	0.976576	1.1268	0.975556	1.24257
	523.3	3351	1030480	0.00325188	0.207586	0.0232175	0.0718786	0.00532871	0.35722	0.0121305	0.120448	0.020015	1.07521	0.00312568	1.00853	0.851205	1.04706	0.506956	Periodontitis (acute or chronic)	Disorders of teeth and jaw	digestive	10	12	14	20	45	50	60	1.02465	1.12783	0.918947	1.10788	0.914168	1.19913
	523.31	2781	1030480	0.00269874	0.229067	0.0230095	0.0814147	0.00570562	0.339845	0.0118342	0.172925	0.0179041	1.08755	0.00318285	0.97471	0.61266	0.991576	0.913872	Acute periodontitis	Disorders of teeth and jaw	digestive	10	12	14	17	44	49	60	1.02871	1.15071	1.0755	0.883888	1.14768	0.857438
	524	5075	1030480	0.00492489	3.50725e-06	0.000381189	0.178772	0.0079401	0.329496	0.00698003	0.806989	0.00775349	1.11242	2.99089e-05	1.07479	0.430813	0.992575	0.949704	Dentofacial anomalies, including malocclusion	Disorders of teeth and jaw	digestive	10	11	13	15	17	42	59	1.05793	1.16883	0.897916	1.28701	1.23681	0.797251
	525	8915	1030480	0.00865131	0.311865	0.0138352	0.0233538	0.00374448	0.0882394	0.0114659	0.183317	0.0108702	1.00567	0.492577	0.963115	0.0981945	0.940651	0.094481	Other diseases of the teeth and supporting structures	Disorders of teeth and jaw	digestive	10	12	15	36	45	50	59	0.988941	1.02335	1.00701	0.920915	1.01052	0.87626
	526	34837	1030480	0.0338066	0.165048	0.00873643	0.00792404	0.000906678	0.0263994	0.00899327	0.0428394	0.00956879	1.00469	0.352621	0.998796	0.94359	0.979944	0.440735	Diseases of the jaws	Disorders of teeth and jaw	digestive	10	12	14	33	45	49	60	0.994478	1.01563	1.02728	0.971497	1.03168	0.93091
	526.1	2805	1030480	0.00272203	0.182168	0.0307607	0.0467425	0.00470597	0.254607	0.0163887	0.275954	0.01891	0.950248	0.0221024	1.0733	0.524603	1.10329	0.59338	Cysts of the jaws	Disorders of teeth and jaw	digestive	10	11	13	16	43	48	59	0.992661	0.909173	0.863475	1.33337	0.769933	1.58015
	526.3	2964	1030480	0.00287633	0.439282	0.026543	0.0285862	0.00520164	0.0233838	0.016272	0.919265	0.00521657	1.03496	0.0607794	1.03653	0.410324	1.00413	0.949473	Anomalies of jaw size/symmetry	Disorders of teeth and jaw	digestive	10	11	13	15	18	45	59	0.998441	1.0729	0.951136	1.13062	0.8884	1.13464
	526.4	20111	1030480	0.0195161	0.217217	0.0107712	0.0094153	0.00179492	0.00211014	0.0124665	0.0496982	0.0119818	1.00902	0.176081	0.991487	0.624117	0.981809	0.515756	Temporomandibular joint disorders	Disorders of teeth and jaw	digestive	10	12	15	38	45	49	59	0.99599	1.02218	1.02748	0.955817	1.03733	0.929625
	526.41	13482	1030480	0.0130832	0.200391	0.0138817	0.0101586	0.00216304	0.015833	0.0160645	0.0545103	0.0148611	1.00494	0.516632	0.959357	0.0401004	0.952803	0.146802	Temporomandibular joint disorder, unspecified	Disorders of teeth and jaw	digestive	10	12	15	38	45	49	59	0.989952	1.02028	0.99811	0.921422	1.01707	0.89297
	526.42	5280	1030480	0.00512383	0.281492	0.0178436	0.0128734	0.00273618	8.28276e-06	0.000283368	0.039038	0.0302121	1.02554	0.00832535	1.0882	0.000971297	1.10779	0.0164446	Arthralgia/ankylosis of temporomandibular joint	Disorders of teeth and jaw	digestive	10	12	15	38	45	49	59	1.00662	1.04575	1.03482	1.14391	1.01898	1.2048
	526.5	1742	1030480	0.00169047	0.361206	0.0266295	0.0296152	0.00500305	0.207804	0.0156486	0.225558	0.0174837	0.986078	0.363976	1.044	0.671178	0.988494	0.943481	Inflammatory conditions of jaw	Disorders of teeth and jaw	digestive	10	12	15	39	46	51	60	1.01648	0.956437	0.855883	1.27346	1.37556	0.709632
	526.9	4593	1030480	0.00445715	0.122393	0.0332247	0.00739291	0.00188459	0.0651812	0.027844	0.0602471	0.0333773	0.994389	0.547569	0.970145	0.260622	0.90804	0.0266131	Jaw disease NOS	Disorders of teeth and jaw	digestive	10	12	14	20	45	50	59	1.01371	0.974674	1.02291	0.919826	0.98886	0.833752
	527	10750	1030480	0.010432	0.103788	0.0206498	0.00182575	0.00066157	0.157386	0.0272355	0.0383493	0.0158309	1.01416	0.0161734	0.986631	0.364769	0.979536	0.380869	Diseases of the salivary glands	Diseases of mouth; excluding dental	digestive	10	13	17	43	48	51	60	1.00257	1.02556	1.01534	0.959449	1.02531	0.936691
	527.2	6823	1030480	0.00662119	0.109953	0.0272585	0.00205537	0.000899954	0.110114	0.0303545	0.0554397	0.0207684	1.01504	0.0405795	1.00436	0.815188	1.02373	0.437979	Sialoadenitis	Diseases of mouth; excluding dental	digestive	10	13	16	42	47	51	60	1.00064	1.02957	0.970982	1.03814	0.96443	1.08725
	527.7	2634	1030480	0.00255609	0.226088	0.0567957	0.00595031	0.00216163	0.832793	0.0283458	0.0555916	0.0391263	1.03076	0.0341405	0.975159	0.480293	0.904957	0.0669613	Disturbance of salivary secretion	Diseases of mouth; excluding dental	digestive	10	15	39	44	48	52	59	1.00229	1.06053	1.04596	0.908851	1.00702	0.813319
	528	41256	1030480	0.0400357	0.146384	0.00831888	0.00375002	0.000827889	0.0163465	0.00860726	0.0885405	0.00791331	1.01068	0.00708692	0.992121	0.428142	0.97592	0.119869	Diseases of the oral soft tissues, excluding lesions specific for gingiva and tongue	Diseases of mouth; excluding dental	digestive	10	12	14	20	45	50	60	1.00298	1.01908	1.0119	0.972492	1.00635	0.946564
	528.1	16021	1030480	0.0155471	0.173265	0.0135937	0.00351183	0.000870143	0.00726971	0.0131407	0.102697	0.0150512	1.01976	0.000358139	0.996426	0.79726	1.00905	0.732603	Stomatitis and mucositis	Diseases of mouth; excluding dental	digestive	10	11	13	17	44	49	60	1.00897	1.03115	1.02689	0.966043	0.958374	1.0623
	528.11	1747	1030480	0.00169533	0.138634	0.0575413	0.0157573	0.00466909	0.0870082	0.0409534	0.191386	0.0271031	1.01968	0.228171	1.01654	0.685402	1.04939	0.501327	Stomatitis and mucositis (ulcerative)	Diseases of mouth; excluding dental	digestive	10	11	13	18	45	49	58	0.987684	1.05337	0.937451	1.1033	0.912565	1.20583
	528.12	10085	1030480	0.0097867	0.18701	0.0171077	0.00410159	0.00109686	0.00266445	0.0155844	0.0997167	0.0226525	1.02115	0.00222868	0.980906	0.272052	0.981549	0.553559	Oral aphthae	Diseases of mouth; excluding dental	digestive	10	11	13	16	43	48	60	1.00749	1.03469	1.01516	0.947991	1.04289	0.924666
	528.3	4355	1030480	0.00422619	0.261838	0.0202807	0.0412157	0.00509336	0.0501523	0.0185048	0.152342	0.0162962	0.98731	0.283777	1.06868	0.0951207	1.04934	0.402432	Cellulitis and abscess of oral soft tissues	Diseases of mouth; excluding dental	digestive	10	12	14	37	46	50	59	1.01091	0.963654	0.988439	1.15613	0.937967	1.17318
	528.4	3336	1030480	0.00323733	0.18296	0.0350514	0.00464349	0.00192234	0.0651332	0.025454	0.247222	0.0221231	1.00015	0.989185	0.96237	0.278575	0.929412	0.227175	Cysts of oral soft tissues	Diseases of mouth; excluding dental	digestive	10	11	13	16	43	48	60	1	1	1.0319	0.896838	1.0469	0.824379
	528.41	2522	1030480	0.0024474	0.211934	0.0322021	0.00332277	0.00165823	1.65182e-05	0.000707319	0.275974	0.0270968	1.02571	0.0481611	1.03237	0.324549	1.0019	0.973579	Cyst of the salivary gland	Diseases of mouth; excluding dental	digestive	10	11	13	16	42	48	60	1.0002	1.05246	0.969256	1.09881	0.888558	1.12992
	528.5	7368	1030480	0.00715007	0.201893	0.0200915	0.00629648	0.0021667	0.0988992	0.0147683	0.0892622	0.0244834	1.01221	0.112388	0.996684	0.882103	0.967578	0.35708	Diseases of lips	Diseases of mouth; excluding dental	digestive	10	11	13	17	45	49	59	0.997222	1.027	1.03735	0.958221	1.03736	0.903275
	528.6	1812	855004	0.00211929	0.352202	0.0398961	0.0543343	0.00651712	0.752014	0.0194675	0.257101	0.0124216	1.067	0.00837651	1.0503	0.387135	1.06362	0.499149	Leukoplakia of oral mucosa	Diseases of mouth; excluding dental	digestive	11	16	41	46	49	52	59	1.01678	1.1197	0.940116	1.17273	0.888865	1.27364
	528.7	1360	1030480	0.00131977	0.155289	0.0693328	0.00387453	0.00212074	0.000119942	0.00609765	0.0715056	0.0525198	0.971591	0.0806285	1.0155	0.714287	1.01533	0.816595	Sialolithiasis	Diseases of mouth; excluding dental	digestive	10	14	19	43	47	51	59	1.00346	0.941523	0.937316	1.09912	0.894746	1.15142
	529	5799	1030480	0.00562747	0.102636	0.0313763	0.000911348	0.00115815	0.142936	0.0294715	0.0592923	0.0230004	1.00366	0.622545	0.983242	0.403093	0.954152	0.148728	Diseases and other conditions of the tongue	Diseases of mouth; excluding dental	digestive	10	12	16	42	47	51	60	0.988147	1.02011	1.02331	0.944281	1.01701	0.894893
	529.1	2972	1030480	0.00288409	0.0964883	0.0502617	0.00244086	0.00129298	0.139532	0.0422051	0.0728264	0.0331777	0.991922	0.455211	1.00287	0.928996	0.972046	0.58592	Glossitis	Diseases of mouth; excluding dental	digestive	10	12	16	42	47	51	60	1.01312	0.971316	0.939042	1.07131	1.07659	0.87757
	530	181641	1030480	0.176268	0.213855	0.00409987	0.0172353	0.00123903	0.149807	0.00633701	0.101162	0.00275123	1.01399	1.61251e-06	1.03044	0.0010608	1.06023	0.000236628	Diseases of esophagus	esophageal disorders	digestive	10	13	19	43	47	51	60	1.00826	1.01978	1.01193	1.04839	1.02757	1.09345
	530.1	178017	1030480	0.172752	0.215703	0.00413698	0.0178725	0.00127366	0.154586	0.00638157	0.102188	0.00276773	1.01463	9.98617e-07	1.03093	0.00106553	1.05965	0.00035676	Esophagitis, GERD and related diseases	esophageal disorders	digestive	10	13	19	43	47	51	60	1.00896	1.02107	1.01231	1.05003	1.02663	1.09446
	530.12	3027	1030480	0.00293747	0.167889	0.0532105	0.0238765	0.00422997	0.822356	0.026561	0.161076	0.0167113	1.02716	0.0494684	1.10276	0.0505621	1.32344	0.000197144	Ulcer of esophagus	esophageal disorders	digestive	10	14	39	45	49	52	60	1.00006	1.05467	0.999744	1.21692	1.14173	1.53305
	530.14	45763	1030480	0.0444094	0.247477	0.00904514	0.0294308	0.00210849	0.636499	0.00511947	0.15969	0.00439611	0.996745	0.672802	1.10003	0.000148111	1.25493	7.97104e-08	Reflux esophagitis	esophageal disorders	digestive	10	14	37	44	48	51	60	1.01101	0.983185	1.04716	1.15551	1.15512	1.36352
	530.15	2738	1030480	0.00265701	0.494359	0.0163623	0.0201334	0.00412412	0.102216	0.0126975	0.0356668	0.0456722	1.02902	0.0215538	1.02162	0.566645	1.08047	0.247471	Eosinophilic esophagitis	esophageal disorders	digestive	10	12	14	40	46	49	59	1.00421	1.05441	0.948624	1.10105	0.948061	1.2303
	530.2	3078	1030480	0.00298696	0.212475	0.0560591	0.0224751	0.00613211	0.866162	0.027894	0.210204	0.0142516	1.00694	0.678658	1.12549	0.0149282	1.25434	0.00605449	Esophageal bleeding (varices/hemorrhage)	esophageal disorders	digestive	10	16	40	45	49	52	60	0.974275	1.04082	1.02324	1.23688	1.06687	1.47395
	530.5	3384	1030480	0.00328391	0.296609	0.0346937	0.0353745	0.00720758	0.764351	0.0168213	0.0734719	0.024485	1.006	0.668901	0.975671	0.527206	0.958523	0.522333	Disorders of esophageal motility	esophageal disorders	digestive	10	14	38	44	48	51	60	0.978786	1.03397	1.0523	0.905237	1.09012	0.84365
	530.9	19207	1030480	0.0186389	0.230655	0.0133317	0.0237295	0.00214062	0.614048	0.00747145	0.155833	0.00650755	0.979722	0.0574027	1.01134	0.65865	1.04363	0.284073	Heartburn	esophageal disorders	digestive	10	14	35	43	48	51	59	1.00064	0.959791	0.963051	1.06134	0.964917	1.12956
	531	14081	1030480	0.0136645	0.230262	0.0180057	0.0219243	0.0023884	0.742625	0.00908797	0.15366	0.00788407	0.989105	0.179949	1.14719	6.00017e-07	1.24999	2.54771e-07	Peptic ulcer (excl. esophageal)	gastro ulcer	digestive	10	15	37	44	48	52	60	1.00512	0.973137	1.08686	1.21047	1.1483	1.3607
	531.1	2347	855004	0.00274502	0.285783	0.0533692	0.0118228	0.00488383	0.829576	0.0264847	0.2061	0.0168219	0.980674	0.203303	1.07915	0.0565761	1.08728	0.191552	Hemorrhage from gastrointestinal ulcer	gastro ulcer	digestive	11	16	40	46	49	53	60	1.0104	0.952451	0.997865	1.16673	0.958967	1.23213
	531.2	5774	855004	0.00675318	0.240726	0.0325751	0.0200557	0.00326645	0.81704	0.0162334	0.170963	0.0119617	0.997083	0.789516	1.15788	3.50007e-05	1.2401	0.000116971	Gastric ulcer	gastro ulcer	digestive	11	16	39	45	49	52	60	1.01929	0.975196	1.08028	1.24132	1.11145	1.38341
	531.3	3246	1030480	0.00314999	0.124237	0.0677585	0.0106834	0.00455392	0.883137	0.0338894	0.133084	0.020628	1.0097	0.478972	1.10787	0.00641105	1.20415	0.00136222	Duodenal ulcer	gastro ulcer	digestive	10	15	39	45	49	52	59	0.982555	1.03821	1.02924	1.19279	1.07471	1.34885
	531.4	5075	855004	0.00593564	0.358078	0.0204975	0.0274924	0.00449601	0.598954	0.010269	0.205855	0.0102003	0.985935	0.249091	1.15606	3.65494e-05	1.29113	1.42634e-05	Peptic ulcer, site unspecified	gastro ulcer	digestive	11	15	35	44	48	52	59	1.00992	0.962646	1.07912	1.23836	1.15033	1.44887
	532	43835	1030480	0.0425384	0.157368	0.00872885	0.0113528	0.00124827	0.40247	0.00957839	0.0738693	0.00554433	1.00845	0.0474971	0.999912	0.994329	1.0264	0.241686	Dysphagia	esophageal disorders	digestive	10	13	20	43	48	51	60	1.00009	1.01597	1	1	0.982819	1.07108
	535	91341	1030480	0.0886393	0.21093	0.00525637	0.0255068	0.00163431	0.0998214	0.00668203	0.141499	0.00366718	0.984659	0.0276155	1.09894	4.371e-07	1.19078	9.04934e-08	Gastritis and duodenitis	disorders of stomach	digestive	10	13	16	42	47	51	60	0.998334	0.971844	1.05948	1.13999	1.11706	1.26984
	535.1	26953	1030480	0.0261558	0.261028	0.00830114	0.0426621	0.00278186	0.0864031	0.00886904	0.199108	0.00538811	0.97169	0.0218925	1.21262	2.49712e-08	1.39473	5.6453e-08	Acute gastritis	disorders of stomach	digestive	10	12	15	40	46	50	60	0.995893	0.94868	1.13336	1.29823	1.23705	1.57312
	535.2	26542	1030480	0.0257569	0.189756	0.010749	0.0526639	0.00319869	0.554748	0.00701115	0.15975	0.00518574	0.989456	0.260719	1.1071	0.000190906	1.2008	4.8204e-05	Atrophic gastritis	disorders of stomach	digestive	10	14	35	43	48	51	60	1.00826	0.970108	1.04943	1.16773	1.09947	1.31191
	535.6	9041	1030480	0.00877358	0.203035	0.017688	0.0356337	0.00309239	0.482975	0.0119634	0.101543	0.0110493	0.980281	0.0686883	1.18694	2.49385e-05	1.38418	8.20545e-07	Duodenitis	disorders of stomach	digestive	10	13	20	43	48	51	60	1.00155	0.958913	1.09607	1.28548	1.21627	1.57486
	535.8	23808	1030480	0.0231038	0.218681	0.0111258	0.0514196	0.00314767	0.573181	0.0067126	0.153314	0.00554725	0.982902	0.134907	1.09743	0.00631028	1.22259	0.00043389	Other specified gastritis	disorders of stomach	digestive	10	14	35	43	48	51	60	1.00535	0.961145	1.02649	1.17236	1.09327	1.36813
	535.9	53466	1030480	0.0518846	0.204358	0.00671228	0.0220906	0.00156315	0.113689	0.00821293	0.14296	0.00457789	0.973669	0.00140754	1.10039	2.16982e-06	1.18012	4.80329e-06	Gastritis and duodenitis, NOS	disorders of stomach	digestive	10	13	16	41	47	50	60	0.98988	0.958374	1.05746	1.14425	1.0992	1.26674
	536.3	3352	1030480	0.00325285	0.316587	0.0210778	0.03122	0.00426442	0.0334468	0.0266792	0.195882	0.0135031	0.979081	0.0771674	0.997119	0.944358	1.05085	0.442174	Gastroparesis	disorders of stomach	digestive	10	13	16	40	46	50	60	1.00232	0.956224	1.08419	0.916826	0.925829	1.19309
	536.8	30256	1030480	0.0293611	0.231636	0.00858347	0.0190858	0.00166044	0.105495	0.0107704	0.17005	0.00547186	0.96254	0.000103734	0.978268	0.332041	0.999282	0.984445	Dyspepsia and other specified disorders of function of stomach	disorders of stomach	digestive	10	13	16	42	47	50	60	0.981511	0.944838	1.02296	0.935017	1.10162	0.90594
	537	20568	1030480	0.0199596	0.215381	0.0134872	0.0277842	0.00259354	0.652393	0.00728387	0.147234	0.00645834	1.00015	0.988322	1.06109	0.0272002	1.18212	0.000218884	Other disorders of stomach and duodenum	disorders of stomach	digestive	10	14	36	44	48	51	60	1	1	1.00669	1.11824	1.08171	1.29159
	540	16826	1030480	0.0163283	0.253424	0.0100239	0.00208058	0.000656527	5.27872e-05	0.00238998	0.111635	0.0155169	0.997218	0.58605	0.978591	0.0817421	0.952359	0.0145557	Appendiceal conditions	appendicitis and other appendiceal conditions	digestive	10	11	13	17	43	48	60	1.00784	0.986278	1.00267	0.955885	0.990335	0.915149
	540.1	16004	1030480	0.0155306	0.259804	0.0100748	0.00198555	0.000661689	1.30976e-05	0.00052493	0.128519	0.0155798	0.995319	0.371685	0.979711	0.115142	0.953456	0.0222836	Appendicitis	appendicitis and other appendiceal conditions	digestive	10	11	13	16	43	48	60	1.00601	0.98411	1.00493	0.955686	0.993172	0.914453
	540.11	14672	1030480	0.014238	0.252361	0.0120762	0.00207543	0.000696361	0.00337126	0.0104462	0.120325	0.0172381	0.996087	0.469095	0.972827	0.0396106	0.939482	0.00415372	Acute appendicitis	appendicitis and other appendiceal conditions	digestive	10	11	13	16	43	48	60	1.00686	0.985253	0.998698	0.947963	0.980292	0.899448
	550	66861	1030480	0.0648834	0.122803	0.0108659	0.0152253	0.00141857	0.869495	0.00557147	0.0750487	0.00470988	1.00721	0.129383	1.04117	0.00573247	1.07298	0.00389386	Abdominal hernia	Abdominal hernia	digestive	10	16	40	45	49	52	60	0.997971	1.01611	1.01175	1.0711	1.02288	1.12557
	550.1	20851	1030480	0.0202343	0.124094	0.0184617	0.00242545	0.000632908	0.796803	0.00936631	0.0099981	0.0114054	1.00361	0.492395	1.01584	0.228036	1.02986	0.142439	Inguinal hernia	Abdominal hernia	digestive	10	14	39	45	50	53	60	0.992633	1.0155	0.990115	1.04256	0.990153	1.07145
	550.2	7707	241888	0.0318619	0.256703	0.0295669	0.0251052	0.00451222	0.845621	0.014791	0.111584	0.0131591	0.993369	0.557433	1.01053	0.76252	1.04905	0.422989	Diaphragmatic hernia	Abdominal hernia	digestive	15	19	43	47	51	54	60	1.01655	0.969992	0.941607	1.08551	0.933156	1.17922
	555	13536	1030480	0.0131356	0.453487	0.00924035	0.00744122	0.00128483	0.156329	0.0099942	0.125228	0.009557	0.986796	0.0523918	1.08589	0.000144702	1.15764	4.18452e-05	Inflammatory bowel disease and other gastroenteritis and colitis	noninfective gastrointestinal disorders	digestive	10	13	17	42	47	51	60	1.00014	0.974037	1.04075	1.13322	1.07953	1.24218
	555.1	7171	1030480	0.00695889	0.572543	0.0095215	0.00719903	0.00162681	0.0653553	0.00960833	0.17083	0.0121544	0.99168	0.328911	1.05055	0.0794057	1.06332	0.206895	Regional enteritis	noninfective gastrointestinal disorders	digestive	10	13	16	40	46	50	59	1.00813	0.97613	0.994182	1.11107	0.966765	1.16881
	555.2	8771	1030480	0.00851157	0.399495	0.0123998	0.00853409	0.00151519	0.248265	0.0126102	0.128573	0.0114086	0.984633	0.0616648	1.1061	4.95116e-05	1.20827	3.39484e-06	Ulcerative colitis	noninfective gastrointestinal disorders	digestive	10	14	18	43	48	51	60	1.00074	0.969507	1.05347	1.16115	1.11543	1.30825
	555.21	4821	1030480	0.0046784	0.416217	0.0151698	0.0081131	0.00171695	0.117122	0.0173522	0.0836794	0.0213718	0.972027	0.00383198	1.07367	0.0171077	1.1736	0.000683421	Ulcerative colitis (chronic)	noninfective gastrointestinal disorders	digestive	10	13	17	43	48	51	60	0.99089	0.95347	1.01279	1.13891	1.0702	1.28787
	556	3191	686408	0.00464884	0.206348	0.0441967	0.0250287	0.00403563	0.800883	0.0220602	0.139941	0.0178307	1.01443	0.330493	1.19375	0.000994839	1.33127	0.00139929	Ulceration of the lower GI tract	noninfective gastrointestinal disorders	digestive	12	16	40	46	49	52	60	0.986028	1.04277	1.07438	1.32694	1.11685	1.58622
	556.1	2667	686408	0.00388544	0.255835	0.0441207	0.0269785	0.00451566	0.792005	0.0219391	0.163007	0.0175039	1.01627	0.295293	1.22647	0.000625469	1.41609	0.000497084	Ulceration of intestine	noninfective gastrointestinal disorders	digestive	12	16	41	46	49	53	60	0.98626	1.04664	1.0909	1.37783	1.16424	1.72221
	557	5050	1030480	0.00490063	0.540187	0.012716	0.0138747	0.00360537	0.226047	0.0101143	0.319173	0.00706989	0.992653	0.5498	0.991472	0.80479	0.964547	0.528601	Intestinal malabsorption (non-celiac)	noninfective gastrointestinal disorders	digestive	10	13	17	41	46	50	59	1.01614	0.97039	1.06474	0.922365	1.0782	0.863685
	557.1	5469	1030480	0.00530724	0.892873	0.00686668	0.0169156	0.00234843	0.0722918	0.00456408	0.2429	0.0106547	0.941787	1.39756e-06	1.11042	0.0605985	1.18447	0.0874897	Celiac disease	noninfective gastrointestinal disorders	digestive	10	12	14	38	46	50	60	0.965143	0.919412	0.995363	1.23784	0.975473	1.4371
	558	85291	1030480	0.0827682	0.239305	0.00532503	0.0219169	0.00173427	0.0595243	0.00479171	0.123971	0.00528093	1.0144	0.00190338	1.06012	3.18504e-06	1.12313	2.7627e-07	Noninfectious gastroenteritis	noninfective gastrointestinal disorders	digestive	10	11	14	18	44	49	60	1.00514	1.02294	1.03433	1.08631	1.0744	1.1738
	560	12217	1030480	0.0118556	0.132725	0.0229281	0.0060959	0.00131578	0.726043	0.011807	0.0774775	0.0118539	1.00599	0.349394	1.04647	0.0147644	1.0507	0.0789674	Intestinal obstruction without mention of hernia	noninfective gastrointestinal disorders	digestive	10	14	36	44	48	52	60	0.993484	1.01867	1.00885	1.08452	0.994255	1.11098
	560.1	4675	1030480	0.00453672	0.157242	0.032296	0.0151453	0.00291785	0.567338	0.0190565	0.103898	0.0174896	1.03079	0.00201627	1.02956	0.367692	1.01544	0.742534	Paralytic ileus	noninfective gastrointestinal disorders	digestive	10	14	33	43	48	52	59	1.01121	1.05118	0.965802	1.09847	0.92857	1.10948
	560.2	1264	1030480	0.00122661	0.33595	0.0339673	0.0141811	0.00488756	6.56659e-05	0.0019816	0.201726	0.0240874	1.02291	0.195954	1.02001	0.651939	1.05587	0.435315	Impaction of intestine	noninfective gastrointestinal disorders	digestive	10	11.3	14	40.5	47	51	59	0.98834	1.05888	0.935889	1.11167	0.920985	1.21081
	560.3	1702	1030480	0.00165166	0.20246	0.0893612	0.00876775	0.00327026	0.879511	0.0446043	3.70055e-05	0.00125551	0.997698	0.892433	1.04867	0.351375	1.01688	0.828043	Peritoneal or intestinal adhesions	noninfective gastrointestinal disorders	digestive	10	16	39	44	48	52	60	1.02726	0.969571	0.948672	1.15994	0.873532	1.18403
	560.4	7494	1030480	0.00727234	0.139626	0.0380369	0.00497559	0.00158691	0.869454	0.0190224	0.0639541	0.0184477	0.988793	0.19294	1.0355	0.153571	1.02637	0.485469	Other intestinal obstruction	noninfective gastrointestinal disorders	digestive	10	15	39	45	49	52	59	1.00561	0.972666	0.986829	1.08762	0.954682	1.10265
	561	33241	1030480	0.0322578	0.12916	0.0124952	0.0282429	0.00188747	0.724891	0.00669334	0.14623	0.00519448	0.973651	0.00921173	1.16559	7.70324e-07	1.29032	3.25624e-06	Symptoms involving digestive system	noninfective gastrointestinal disorders	digestive	10	14	38	44	48	52	60	0.993504	0.954878	1.09711	1.23921	1.15881	1.43604
	564	80000	1030480	0.0776337	0.463227	0.00495243	0.0265174	0.00213198	0.105746	0.00486993	0.244501	0.00340083	0.999108	0.938484	1.00451	0.811003	1.05928	0.0803739	Functional digestive disorders	noninfective gastrointestinal disorders	digestive	10	12	15	41	46	50	60	1.02451	0.97413	0.964746	1.04693	0.993086	1.12929
	564.1	38398	1030480	0.0372622	0.269893	0.00725149	0.0120958	0.00124975	0.0317626	0.00889747	0.0862504	0.00664468	1.01575	0.00328043	1.09771	8.09921e-09	1.16753	9.13294e-09	Irritable Bowel Syndrome	noninfective gastrointestinal disorders	digestive	10	13	16	40	46	50	60	1.00531	1.02681	1.06366	1.13345	1.10774	1.23154
	564.9	3431	1030480	0.00332952	0.289432	0.03703	0.0159499	0.00363049	0.777228	0.0183755	0.0198706	0.0383651	1.02723	0.0545788	1.09084	0.0379514	1.16277	0.0190824	Personal history of diseases of digestive system	noninfective gastrointestinal disorders	digestive	10	14	39	44	48	51	59	0.999475	1.05528	1.00483	1.18455	1.02503	1.31955
	565	49214	1030480	0.0477583	0.0879121	0.0113099	0.00948999	0.000990613	0.758855	0.00608862	0.086792	0.00519651	1.00551	0.278879	1.01481	0.284757	1.04578	0.037111	Anal and rectal conditions	Other gastrointestinal	digestive	10	15	39	45	48	52	60	0.995163	1.01695	0.987672	1.04308	1.00269	1.09118
	567	4179	1030480	0.00405539	0.115828	0.0463578	0.0047718	0.00176585	0.725938	0.023439	4.3087e-05	0.00132346	0.994839	0.603795	1.0247	0.381069	1.00335	0.938662	Peritonitis and retroperitoneal infections	Other gastrointestinal	digestive	10	14	35	43	48	52	60	1.01403	0.97633	0.969911	1.08322	0.928928	1.08298
	568	7959	1030480	0.00772359	0.0913771	0.038136	0.0124347	0.00244385	0.864432	0.0191138	0.0816986	0.0153756	1.00892	0.277737	1.05926	0.035233	1.06024	0.199692	Other disorders of peritoneum	Other gastrointestinal	digestive	10	14	37	43	47	51	60	0.992798	1.02547	1.00398	1.11703	0.969625	1.1588
	568.1	2528	523596	0.00482815	0.100696	0.0883963	0.0151389	0.00503079	0.941647	0.0441925	0.115159	0.0258163	1.02246	0.151364	1.07544	0.153195	1.10171	0.243955	Peritoneal adhesions (postoperative) (postinfection)	Other gastrointestinal	digestive	13	18	40	44	48	51.3	59	0.992091	1.05281	0.973487	1.1871	0.935878	1.29761
	569	27882	1030480	0.0270573	0.152253	0.0154542	0.0217491	0.00203804	0.822277	0.00786903	0.123699	0.00635614	1.00852	0.326369	1.02599	0.334233	1.04445	0.292001	Other disorders of intestine	Other gastrointestinal	digestive	10	15	39	45	48	52	60	0.99112	1.0272	0.97394	1.08084	0.963646	1.13105
	569.2	4499	1030480	0.00436593	0.442119	0.0254513	0.0260557	0.00566109	0.740466	0.0120409	0.31898	0.00831089	1.04011	0.00324363	1.00301	0.933799	0.948276	0.340752	Gastrointestinal complications	Other gastrointestinal	digestive	10	16	38	43	48	51	60	1.0132	1.06751	0.934354	1.07669	1.05815	0.84932
	571	9233	241888	0.0381706	0.183085	0.0312	0.022127	0.00405007	0.904446	0.0157101	0.151094	0.0111889	0.988327	0.289369	1.01226	0.651006	1.04866	0.285922	Chronic liver disease and cirrhosis	Liver disease	digestive	15	20	43	47	50	53	60	1.0103	0.966196	0.961026	1.06568	0.960751	1.14535
	571.5	9038	241888	0.0373644	0.193295	0.0313456	0.0225882	0.00414497	0.902108	0.0157725	0.150905	0.0113292	0.988561	0.312356	1.00979	0.722628	1.04462	0.335109	Other chronic nonalcoholic liver disease	Liver disease	digestive	15	20	43	47	50	53	60	1.01044	0.968019	0.95593	1.06713	0.95555	1.14282
	571.8	1898	1030480	0.00184186	0.261339	0.0771994	0.00303423	0.00261264	0.876192	0.0385236	0.30307	0.0117969	0.98608	0.359538	1.05637	0.203827	1.05816	0.399185	Liver abscess and sequelae of chronic liver disease	Liver disease	digestive	10	17	41	46	50	53	59	1.01622	0.956679	0.970847	1.14862	0.928078	1.20611
	572	6419	1030480	0.00622914	0.104052	0.0268704	0.0137433	0.00223418	0.0170244	0.0408118	0.0460284	0.0216369	0.998078	0.835313	1.05975	0.0948251	1.06361	0.244612	Ascites (non malignant)	Liver disease	digestive	10	13	16	42	47	51	60	1.01698	0.979376	0.989958	1.135	0.958344	1.1813
	573	10048	373004	0.026938	0.239554	0.0274187	0.0182059	0.00252375	0.870121	0.0137268	0.159549	0.0102649	0.971468	0.0061523	1.09579	0.00480721	1.23867	0.000510236	Other disorders of liver	Liver disease	digestive	14	19	43	47	50	53	60	0.99166	0.950771	1.02834	1.16811	1.09795	1.39817
	573.3	7313	1030480	0.00709669	0.20312	0.0266144	0.0334547	0.0033592	0.772691	0.0133405	0.142567	0.0109961	0.960423	0.00173044	1.13033	0.00101208	1.20983	0.00254243	Hepatomegaly	Liver disease	digestive	10	14	37	43	48	51	59	0.984832	0.935795	1.0506	1.2154	1.06913	1.36943
	573.5	4746	1030480	0.00460562	0.276604	0.021642	0.0067237	0.0023686	0.153302	0.0161662	0.102396	0.0221655	0.987517	0.207051	0.966703	0.168963	0.934597	0.107116	Jaundice (not of newborn)	Liver disease	digestive	10	12	15	41	47	51	59	1.0067	0.969646	1.01436	0.921848	1.01462	0.861626
	573.6	22327	855004	0.0261133	0.280885	0.0122964	0.0179349	0.0017324	0.638549	0.00664188	0.134748	0.00665815	1.0123	0.0921258	1.02548	0.384825	1.12872	0.00945586	Nonspecific elevation of levels of transaminase or lactic acid dehydrogenase [LDH]	Liver disease	digestive	11	15	37	44	48	52	60	0.998051	1.02614	0.969458	1.08372	1.03014	1.23735
	574	18817	523596	0.035938	0.172973	0.0162452	0.0236662	0.00291512	0.728907	0.00857755	0.0855073	0.00827527	1.02873	2.82222e-06	1.02712	0.117385	1.07394	0.0123849	Cholelithiasis and cholecystitis	Biliary tract disease	digestive	13	16	38	45	49	52	60	1.01676	1.04138	0.993352	1.06179	1.01555	1.13581
	574.1	11446	373004	0.030686	0.163643	0.0233253	0.0110713	0.00240309	0.796317	0.0118571	0.0743419	0.0116107	1.02205	0.00219848	1.02679	0.165175	1.06083	0.0726114	Cholelithiasis	Biliary tract disease	digestive	14	17	40	45	49	53	59	1.00786	1.03634	0.989094	1.06636	0.994585	1.13185
	574.11	1511	241888	0.00624669	0.134713	0.0859266	0.00911993	0.00416731	0.869605	0.042862	0.0977441	0.0344876	0.989617	0.586971	1.02176	0.68086	1.14289	0.12297	Cholelithiasis with acute cholecystitis	Biliary tract disease	digestive	15	17	41	46	50	53	59	1.02656	0.954742	0.921282	1.13373	0.964453	1.3546
	574.12	3532	241888	0.0146018	0.187222	0.0388489	0.0188493	0.00556798	0.754831	0.0195786	0.0904984	0.0200813	1.03447	0.00463026	1.0277	0.371207	1.06141	0.266253	Cholelithiasis with other cholecystitis	Biliary tract disease	digestive	15	17	39	45	49	53	59	1.01035	1.05821	0.967649	1.09212	0.955881	1.17768
	574.2	1575	373004	0.00422247	0.282618	0.059327	0.00318451	0.00278355	0.796311	0.0295607	0.0455797	0.0499378	1.01867	0.267267	0.982018	0.665715	1.07028	0.329531	Calculus of bile duct	Biliary tract disease	digestive	14	17	40	46	50	53	60	0.985691	1.05343	1.06643	0.904258	0.933818	1.22604
	574.3	11837	686408	0.0172448	0.175162	0.0168584	0.0550309	0.00504445	0.612447	0.00955342	0.067158	0.010086	1.03299	9.85621e-05	1.00294	0.884883	1.03144	0.347489	Cholecystitis without cholelithiasis	Biliary tract disease	digestive	12	15	35	43	48	51	60	1.01626	1.05002	0.963101	1.04455	0.967444	1.09873
	575	19079	855004	0.0223145	0.144252	0.0145601	0.0307301	0.00292632	0.610379	0.00866164	0.0722657	0.00831738	1.02536	0.0007001	0.999467	0.975863	1.02268	0.464252	Other biliary tract disease	Biliary tract disease	digestive	11	14	34	43	47	51	60	1.01047	1.03974	1.06629	0.93596	0.962594	1.0872
	575.2	709	523596	0.0013541	0.228244	0.124891	0.00548631	0.0051839	0.853887	0.0622588	0.0397296	0.106259	0.978696	0.401312	0.979677	0.767753	1.01798	0.876006	Obstruction of bile duct	Biliary tract disease	digestive	13	17	41	46	50	52	59	1.02871	0.931691	1.12078	0.856902	0.813639	1.27369
	575.6	1132	241888	0.00467985	0.0799212	0.10558	0.0138512	0.0051729	0.835878	0.0527549	0.155138	0.0286754	1.01748	0.418816	1.03687	0.559043	1.15132	0.188702	Cholesterolosis of gallbladder	Biliary tract disease	digestive	15	17	39	46	49	53	59	0.976261	1.05944	0.918022	1.1714	0.933133	1.41973
	575.7	13596	1030480	0.0131939	0.138594	0.0139854	0.0577345	0.00422105	0.344496	0.0130734	0.0671513	0.00937102	1.03893	6.70807e-05	0.972902	0.228979	0.991752	0.830624	Other disorders of gallbladder	Biliary tract disease	digestive	10	13	18	42	46	50	59	1.01964	1.05873	1.01737	0.930561	1.06794	0.921459
	575.8	4774	1030480	0.00463279	0.0940498	0.0491432	0.0195373	0.00345542	0.841386	0.0246176	0.0537795	0.0236347	1.01919	0.121915	0.98962	0.730989	1.03368	0.494479	Other disorders of biliary tract	Biliary tract disease	digestive	10	15	37	43	48	51	59	0.99498	1.0436	1.04838	0.934871	0.939529	1.13797
	575.9	1778	686408	0.0025903	0.080575	0.079447	0.0613475	0.00998603	0.861832	0.039968	0.0605985	0.0326272	1.0437	0.0598801	1.00966	0.858977	0.922516	0.369762	Nonspecific abnormal findings on radiological and other examination of biliary tract	Biliary tract disease	digestive	12	16	40	45	49	52	59	0.998207	1.09189	0.904991	1.12719	1.09972	0.774679
	577	8683	1030480	0.00842617	0.215513	0.0264966	0.00763923	0.00193642	0.792312	0.0132584	0.135957	0.0115273	0.994955	0.5257	1.0155	0.513304	1.02959	0.421732	Diseases of pancreas	pancreatic disorders	digestive	10	15	37	44	48	52	60	1.01054	0.979703	0.970718	1.0613	0.958302	1.10706
	577.1	6135	1030480	0.00595354	0.242221	0.0278205	0.0044677	0.00163865	0.723012	0.0139978	0.157902	0.0123585	0.991301	0.301049	0.991748	0.733161	0.997418	0.946536	Acute pancreatitis	pancreatic disorders	digestive	10	15	35	43	48	51	59	1.00812	0.974167	1.03885	0.947262	1.08935	0.912479
	577.2	1424	1030480	0.00138188	0.484857	0.0360719	0.0109552	0.00388061	0.711849	0.0176672	0.150343	0.0297289	1.00045	0.980249	1.09745	0.146274	1.11032	0.295524	Chronic pancreatitis	pancreatic disorders	digestive	10	16	38	44	48	52	59	1	1	0.968282	1.24283	0.912685	1.34997
	578	84456	1030480	0.0819579	0.0918612	0.00626671	0.0102791	0.000886252	0.263823	0.00967396	0.0751657	0.0039586	1.00075	0.85809	1.06595	1.68655e-05	1.13546	8.85049e-06	Gastrointestinal hemorrhage	Other diseases of digestive system	digestive	10	14	19	43	48	51	60	0.9901	1.01202	1.03541	1.09749	1.07334	1.2002
	578.1	3764	1030480	0.00365267	0.0815885	0.0390596	0.00325596	0.00138199	2.89152e-05	0.000756443	0.156737	0.0246762	1.02467	0.0139567	1.0298	0.261178	0.995562	0.919334	Hematemesis	Other diseases of digestive system	digestive	10	12	14	18	44	49	59	1.00501	1.04539	0.978257	1.08448	1.07599	0.921958
	578.2	37887	1030480	0.0367664	0.105097	0.00904938	0.0193255	0.00165711	0.174712	0.0134704	0.0943563	0.00569217	1.02435	8.21656e-05	1.03813	0.0646769	1.06729	0.0373057	Blood in stool	Other diseases of digestive system	digestive	10	13	18	43	47	51	60	1.01198	1.03616	0.997729	1.0799	1.00382	1.13415
	578.8	52715	1030480	0.0511558	0.0938399	0.00860768	0.0157344	0.00127336	0.46155	0.00890162	0.07731	0.0049033	0.99372	0.302673	1.06606	0.00102331	1.15353	0.000199121	Hemorrhage of rectum and anus	Other diseases of digestive system	digestive	10	14	33	44	48	51	60	1.00545	0.982682	1.02611	1.10744	1.07012	1.24445
	578.9	12528	855004	0.0146526	0.142269	0.0209489	0.0305615	0.00291009	0.748069	0.0107479	0.155072	0.00801914	0.967274	0.000616808	1.06462	0.0658301	1.13095	0.0345178	Hemorrhage of gastrointestinal tract	Other diseases of digestive system	digestive	11	15	38	45	49	52	60	0.985754	0.948603	0.995895	1.1389	1.00902	1.26773
[truncated: 377 more rows]

## Sheet: SData3-robustness_noise
Supplementary Data 3: Impact of noisy pedigrees and heritability estimates from SMILE model. We simulated families with adoptive and stepchildren, encoded them as biological children for both parents in the analyses, and assessed the impact on heritability estimates. Our results show the heritability estimates still remain unbiased and the confidence intervals of the estimates using noisy pedigre…
[truncated: 5 more rows]

[truncated: 5 more sheets: SData4-robustness_enrollyears, SData5-robustness_T2D, SData6-T2D_NDCcodes, SData7-Comm-LevelEnvExposures, SData8-ACS5YearSurveyFields]
